# Supplementary material for: Pre‐silking water deficit in maize induced kernel loss through impaired silk growth and ovary carbohydrate dynamics
Source: Plant Environ Interact. 2024 Apr 6;5(2):e10141. doi: 10.1002/pei3.10141 (PMC10998497; doi:10.1002/pei3.10141)
Supplement: Supplementary file 1 — Data S1. [file PEI3-5-e10141-s004.xlsx]

## Sheet: Legend
Legend
Fig. 1	Soil water content and leaf water potentials
Fig. 2	Kernel setting process and silk emergence dynamic
Fig. 3	Percentages of different types of ovaries at different positions
Fig. 4	Ear length and ovary fresh weight
Fig. 5	Silk length at SE and SE+6
Fig. 6	Sugar concentration
Fig. 7	Correlation between silk length and ovary fresh weight at SE and SE+6
Fig. S1	Photosynthesis rate
Fig. S2	Flowering time
Fig. S3	Sugar content
Fig. S4	Silk water potentials
Abbreviation
EXP I	Experiment I
EXP II	Experiment II
WW	Well water treatment
WS	Water stress treatment
SE	Silk emergence
SE+6	Six days after silk emergence

## Sheet: Fig.1
Soil water content (%)								Leaf water potential (MPa)
	Date	Days after treatment	WW_mean value	WW_Standard error	WS_Mean value	WS_Standard error				Date	days after treatment	WW_mean value	WW_Standard error	WS_Mean value	WS_Standard error
EXP I	2018-03-30	-1	68.298	1.39663	64.4311	1.5403		EXP I	Pre-dawn	MAR 30TH	0	-6.33333	-6.25	0.380058	0.281366
	2018-04-01	1	73.5221	0.633957	51.0617	1.63126				2018-04-01	1	-6.1875	-7.375	0.248881	0.182981
	2018-04-02	2	73.3389	0.575201	46.4931	1.37491				2018-04-03	3	-4.77778	-6.25	0.251538	0.298807
	2018-04-03	3	67.5693	0.461936	42.261	1.17316				2018-04-05	5	-4.45455	-5.38889	0.454545	0.397717
	2018-04-04	4	64.6015	0.484661	34.0465	1.02704				2018-04-07	7	-3.5	-4.25	0.258199	0.111803
	2018-04-05	5	62.9206	0.457959	28.4978	0.718841				2018-04-09	9	-4.4375	-6.25	0.416592	0.267261
	2018-04-06	6	65.489	0.770034	25.7631	0.433338				2018-04-10	10	-4.85714	-5.07143	0.542418	0.13041
	2018-04-07	7	62.9377	0.336525	24.3957	0.250828				2018-04-12	12	-5.0625	-6	0.290282	0.443203
	2018-04-08	8	71.474	0.27071	26.0911	0.140795				2018-04-14	14	-3.3125	-4.75	0.266215	0.313392
	2018-04-09	9	69.2619	0.232211	25.17	0.208185				2018-04-17	17	-4.5	-5.875	0.790569	1.04831
	2018-04-10	10	64.5519	0.636192	23.5548	0.26553				2018-04-20	20	-4.25	-5.5	0.478714	0.288675
	2018-04-11	11	61.0719	0.676167	22.209	0.303367				2018-04-22	22	-4.875	-5.625	0.71807	0.375
	2018-04-12	12	56.1895	1.1313	20.7412	0.4536				2018-04-25	25	-4.375	-5	0.850857	0.353553
	2018-04-13	13	72.1969	0.464666	25.5632	0.275611			Mid-day	2018-04-03	3	-5.875	-8.625	0.625	0.898494
	2018-04-14	14	67.1391	0.524448	23.1784	0.281134				2018-04-04	4	-10.5	-13.75	0.288675	0.629153
	2018-04-15	15	74.6564	0.253253	24.8948	0.327255				2018-04-05	5	-10.5	-15.1429	0.95119	0.904449
	2018-04-16	16	64.5035	0.865148	21.6727	0.366422				2018-04-16	16	-9.85714	-15.5625	0.236902	0.220339
	2018-04-17	17	63.1094	0.889513	21.1263	0.418017				2018-04-21	21	-8.875	-12.625	0.826009	1.6755
	2018-04-18	18	67.8755	0.697653	22.2053	0.404688		EXP II	Pre-dawn	2018-09-15	1	-0.278571	0.0101015	-0.292857	0.0202031
	2018-04-19	19	64.1937	1.01232	40.1079	0.479633				2018-09-17	3	-0.30625	0.0147524	-0.33125	0.0131526
	2018-04-20	20	63.9291	1.65213	56.218	0.967337				2018-09-19	5	-0.3375	0.0125	-0.38125	0.00914906
	2018-04-21	21	66.8887	1.5022	69.2258	0.464138				2018-09-21	7	-0.325	0.0267261	-0.45875	0.0299665
	2018-04-22	22	73.6424	0.446507	74.9298	0.748004				2018-09-23	9	-0.36	0.015	-0.4425	0.0129215
	2018-04-23	23	66.5336	1.68369	68.5216	0.796681				2018-09-25	11	-0.29375	0.0257694	-0.4625	0.0226582
	2018-04-24	24	66.3587	1.77712	65.9331	1.57558				2018-09-27	13	-0.45	0.0267261	-0.505	0.0460977
	2018-04-25	25	73.3197	0.642347	72.6014	0.816404				2018-10-01	17	-0.40625	0.0281498	-0.39375	0.0431722
EXP II	2018-09-10	-2	56.7462	1.4015	55.9466	1.09547				2018-10-03	19	-0.383333	0.0166667	-0.416667	0.0129099
	2018-09-13	-1	74.6641	0.720067	76.4099	0.750881				2018-10-04	20	-0.341667	0.00833333	-0.366667	0.0204124
	2018-09-14	0	66.093	0.752792	69.4466	0.937266			Mid-day	Sep 13th	-1	-1.2875	0.0263052	-1.26875	0.0248881
	2018-09-15	1	69.4854	0.550389	61.0647	1.07024				Sep 18th	4	-1.5875	0.03629	-1.7875	0.139114
	2018-09-16	2	68.5724	0.718451	53.7842	1.18454				Sep 27th	13	-1.55	0.0737999	-1.86875	0.0411199
	2018-09-17	3	69.0675	0.417296	47.0842	1.25612				Oct 2nd	18	-1.65	0.0422577	-1.59375	0.1208
	2018-09-18	4	70.1857	0.374455	41.4152	1.27718
	2018-09-19	5	64.7664	0.32347	36.6847	1.36192
	2018-09-20	6	64.5152	0.356365	33.2696	1.37931
	2018-09-21	7	66.2158	0.263905	30.3067	1.17847
	2018-09-22	8	63.8271	0.36799	28.235	1.00244
	2018-09-23	9	59.4468	0.329052	26.614	0.823663
	2018-09-24	10	65.3292	0.325223	28.8221	0.676272
	2018-09-25	11	59.2459	0.945287	27.1748	0.660793
	2018-09-26	12	62.4453	0.632938	26.2366	0.544901
	2018-09-27	13	56.3723	0.636363	26.6136	1.16649
	2018-09-28	14	62.5531	0.317788	29.5726	1.93203
	2018-09-29	15	57.8268	0.363658	38.391	3.63664
	2018-09-30	16	67.0009	1.51206	53.4931	3.55493
	2018-10-01	17	63.6788	2.02914	56.6182	2.9952
	2018-10-02	18	61.1542	0.562405	54.7678	3.24862
	2018-10-03	19	61.2089	0.796333	61.0538	1.0288
	2018-10-04	20	59.279	0.6426	58.8447	1.32471

## Sheet: Fig. 2
Kernel setting process								Silk emergence dynamic
	Treatment	visible floret number	emergenced silk	Final kernel number						WW_Daily emerged silk number												WW_Daily emerged silk percentage												WW_Accumulated silk emerged percentage
EXP I	WW	859	627	580				EXP I	Days after silk emergence	Plant 1	Plant 2	Plant 3	Plant 4	Plant 5	Plant 6	Plant 7	Plant 8	Plant 9	Plant 10	Plant 11		Plant 1	Plant 2	Plant 3	Plant 4	Plant 5	Plant 6	Plant 7	Plant 8	Plant 9	Plant 10	Plant 11		Plant 1	Plant 2	Plant 3	Plant 4	Plant 5	Plant 6	Plant 7	Plant 8	Plant 9	Plant 10	Plant 11
	WW	940	795	746					visible floret number	859	940	960	762	930	1053	990	936	896	912	848																											Mean value	Standard deviation	Standard error
	WW	960	750	698					1	167	178	92	95	47	121	248	64	256	260	125		0.194412	0.189362	0.0958333	0.124672	0.0505376	0.11491	0.250505	0.0683761	0.285714	0.285088	0.147406		0.194412	0.189362	0.0958333	0.124672	0.0505376	0.11491	0.250505	0.0683761	0.285714	0.285088	0.147406		1	0.164256	0.0833207	0.0251221
	WW	762	539	531					2	195	91	154	52	146	171	121	371	133	175	82		0.227008	0.0968085	0.160417	0.0682415	0.156989	0.162393	0.122222	0.396368	0.148438	0.191886	0.0966981		0.42142	0.28617	0.25625	0.192913	0.207527	0.277303	0.372727	0.464744	0.434152	0.476974	0.244104		2	0.330389	0.105874	0.0319223
	WW	930	506	515					3	129	347	75	88	199	175	52	134	80	59	191		0.150175	0.369149	0.078125	0.115486	0.213978	0.166192	0.0525253	0.143162	0.0892857	0.064693	0.225236		0.571595	0.655319	0.334375	0.308399	0.421505	0.443495	0.425253	0.607906	0.523438	0.541667	0.46934		3	0.482026	0.109384	0.0329806
	WS	857	475	416					4	50	28	118	148	40	174	265	121	49	71	38		0.0582072	0.0297872	0.122917	0.194226	0.0430108	0.165242	0.267677	0.129274	0.0546875	0.0778509	0.0448113		0.629802	0.685106	0.457292	0.502625	0.464516	0.608737	0.692929	0.737179	0.578125	0.619518	0.514151		4	0.589998	0.0953909	0.0287614
	WS	774	426	372					5	22	75	108	53	21	58	24	43	66	53	5		0.0256112	0.0797872	0.1125	0.0695538	0.0225806	0.0550807	0.0242424	0.0459402	0.0736607	0.058114	0.00589623		0.655413	0.764894	0.569792	0.572178	0.487097	0.663818	0.717172	0.78312	0.651786	0.677632	0.520047		5	0.642086	0.095732	0.0288643
	WS	803	459	334					6	29	34	45	22	35		42	21	20	25			0.0337602	0.0361702	0.046875	0.0288714	0.0376344		0.0424242	0.0224359	0.0223214	0.0274123			0.689173	0.801064	0.616667	0.60105	0.524731	0.663818	0.759596	0.805556	0.674107	0.705044	0.520047		6	0.669168	0.0981892	0.0296051
	WS	828	8	12					7	24	25	33	32	15		18	30					0.0279395	0.0265957	0.034375	0.0419948	0.016129		0.0181818	0.0320513					0.717113	0.82766	0.651042	0.643045	0.54086	0.663818	0.777778	0.837607	0.674107	0.705044	0.520047		7	0.687102	0.102518	0.0309103
	WS	870	60	16					8	11	17	51	28	3			5					0.0128056	0.0180851	0.053125	0.0367454	0.00322581			0.00534188					0.729919	0.845745	0.704167	0.67979	0.544086	0.663818	0.777778	0.842949	0.674107	0.705044	0.520047		8	0.698859	0.103793	0.0312946
EXP II	WW	756	631	414					9	0	0	57	14	0								0	0	0.059375	0.0183727									0.729919	0.845745	0.763542	0.698163	0.544086	0.663818	0.777778	0.842949	0.674107	0.705044	0.520047		9	0.705927	0.105343	0.0317622
	WW	712	597	424					10			16	7											0.0166667	0.00918635									0.729919	0.845745	0.780208	0.707349	0.544086	0.663818	0.777778	0.842949	0.674107	0.705044	0.520047		10	0.708277	0.106326	0.0320584
	WW	849	774	502					11			1												0.00104167										0.729919	0.845745	0.78125	0.707349	0.544086	0.663818	0.777778	0.842949	0.674107	0.705044	0.520047		11	0.708372	0.106397	0.0320798
	WW	708	521	320					Total emerged silks	627	795	750	539	506	699	770	789	604	643	441
	WW	706	594	390						0.729919	0.845745	0.78125	0.707349	0.544086	0.663818	0.777778	0.842949	0.674107	0.705044	0.520047
	WW	818	592	369
	WW	544	473	312
	WS	698	402	197						WS_Daily emerged silk number												WS_Daily emerged silk percentage												WS_Accumulated silk emerged percentage
	WS	614	122	47					Days after silk emergence	Plant 1	Plant 2	Plant 3	Plant 4	Plant 5	Plant 6	Plant 7	Plant 8	Plant 9	Plant 10	Plant 11		Plant 1	Plant 2	Plant 3	Plant 4	Plant 5	Plant 6	Plant 7	Plant 8	Plant 9	Plant 10	Plant 11		Plant 1	Plant 2	Plant 3	Plant 4	Plant 5	Plant 6	Plant 7	Plant 8	Plant 9	Plant 10	Plant 11
	WS	594	346	203					visible floret number	857	774	803	828	870	783	810	880	824	872	840																											Mean value	Standard deviation	Standard error
	WS	704	455	259					1	151	13	39	12	13	331	57	302	278	235	17		0.176196	0.0167959	0.0485679	0.014944	0.0161893	0.423816	0.0703704	0.343182	0.337379	0.269495	0.0202381		0.176196	0.0167959	0.0485679	0.014944	0.0161893	0.423816	0.0703704	0.343182	0.337379	0.269495	0.0202381		1	0.157925	0.157809	0.0475811
	WS	700	401	273					2	134	96	199	0	14	26	126	20	15	58	90		0.156359	0.124031	0.247821	0	0.0174346	0.0332907	0.155556	0.0227273	0.0182039	0.0665138	0.107143		0.332555	0.140827	0.296389	0.014944	0.0336239	0.457106	0.225926	0.365909	0.355583	0.336009	0.127381		2	0.244205	0.145971	0.0440119
	WS	610	380	171					3	49	143	56	0	33	3	67	23	2	30	128		0.0571762	0.184755	0.0697385	0	0.0410959	0.00384123	0.082716	0.0261364	0.00242718	0.0344037	0.152381		0.389732	0.325581	0.366127	0.014944	0.0747198	0.460948	0.308642	0.392045	0.35801	0.370413	0.279762		3	0.30372	0.137156	0.0413542
	WS	730	436	118					4	62	85	92		0	0	7	31	1	4	93		0.0723454	0.109819	0.11457	0	0	0	0.00864198	0.0352273	0.00121359	0.00458716	0.110714		0.462077	0.435401	0.480697	0.014944	0.0747198	0.460948	0.317284	0.427273	0.359223	0.375	0.390476		4	0.345277	0.156981	0.0473317
	WS	638	364	166					5	42	38	9		0	0	2	16	0	8	32		0.0490082	0.0490956	0.011208	0	0	0	0.00246914	0.0181818		0.00917431	0.0380952		0.511085	0.484496	0.491905	0.014944	0.0747198	0.460948	0.319753	0.445455	0.359223	0.384174	0.428571		5	0.361389	0.167497	0.0505022
									6	25	49	0			1		0		0	19		0.0291715	0.0633075	0	0	0	0.00128041				0	0.022619		0.540257	0.547804	0.491905	0.014944	0.0747198	0.462228	0.319753	0.445455	0.359223	0.384174	0.45119		6	0.371968	0.176722	0.0532838
									7	12	2	51							2			0.0140023	0.00258398	0.0635118	0	0					0.00229358			0.554259	0.550388	0.555417	0.014944	0.0747198	0.462228	0.319753	0.445455	0.359223	0.386468	0.45119		7	0.379459	0.183533	0.0553374
									8	0	0	13												0.0161893	0	0								0.554259	0.550388	0.571606	0.014944	0.0747198	0.462228	0.319753	0.445455	0.359223	0.386468	0.45119		8	0.38093	0.185143	0.0558228
									9		0	0																																		9
																																														10
									Total emerged silks	475	426	459	12	60	361	259	392	296	337	379
										0.554259	0.550388	0.571606	0.0144928	0.0689655	0.461047	0.319753	0.445455	0.359223	0.386468	0.45119
								EXP II		WW_Daily emerged silk number									WW_Accumulated emerged silks										WW_Accumulated silk emerged percentage
									Day after silking	Plant 1	Plant 2	Plant 3	Plant 4	Plant 5	Plant 6	Plant 7			Plant 1	Plant 2	Plant 3	Plant 4	Plant 5	Plant 6	Plant 7				Plant 1	Plant 2	Plant 3	Plant 4	Plant 5	Plant 6	Plant 7						Percentage (%)
									Total visible floret	849	756	708	712	706	818	544																						Mean value	Standard deviation	Standard error	Mean value	Standard deviation	Standard error
									1	2	16	13	89	11		123			2	16	13	89	11		123			1	0.00235571	0.021164	0.0183616	0.125	0.0155807		0.226103			0.0680942	0.089398	0.0364966	6.80942	8.9398	3.64966
									2	121	134	132	143	296	191	66			123	150	145	232	307	191	189			2	0.144876	0.198413	0.204802	0.325843	0.434844	0.233496	0.347426			0.269957	0.102185	0.0386223	26.9957	10.2185	3.86223
									3	171	120	104	93	107	118	74			294	270	249	325	414	309	263			3	0.34629	0.357143	0.351695	0.456461	0.586402	0.377751	0.483456			0.422742	0.0902108	0.0340965	42.2742	9.02108	3.40965
									4	102	135	99	85	55	61	31			396	405	348	410	469	370	294			4	0.466431	0.535714	0.491525	0.575843	0.664306	0.452323	0.540441			0.532369	0.0727978	0.027515	53.2369	7.27978	2.7515
									5	83	68	21	56	46	43	24			479	473	369	466	515	413	318			5	0.564193	0.625661	0.521186	0.654494	0.729462	0.50489	0.584559			0.597778	0.0786681	0.0297337	59.7778	7.86681	2.97337
									6	48	44	12	39	36	25	21			527	517	381	505	551	438	339			6	0.62073	0.683862	0.538136	0.70927	0.780453	0.535452	0.623162			0.641581	0.0898084	0.0339444	64.1581	8.98084	3.39444
									7	20	43	5	32	21	24	13			547	560	386	537	572	462	352			7	0.644287	0.740741	0.545198	0.754213	0.810198	0.564792	0.647059			0.672356	0.0996198	0.0376527	67.2356	9.96198	3.76527
									8	19	11	12	21	17	16	0			566	571	398	558	589	478	352			8	0.666667	0.755291	0.562147	0.783708	0.834278	0.584352	0.647059			0.6905	0.103081	0.0389611	69.05	10.3081	3.89611
									9	20	3	0	3			10			586	574	398	561	589	478	362			9	0.690224	0.759259	0.562147	0.787921	0.834278	0.584352	0.665441			0.69766	0.10239	0.0386996	69.766	10.239	3.86996
									10	9									595	574	398	561	589	478	362			10	0.700824	0.759259	0.562147	0.787921	0.834278	0.584352	0.665441			0.699175	0.10234	0.0386808	69.9175	10.234	3.86808
										WS_Daily emerged silk number									WS_Accumulated emerged silk										WS_Accumulated silk emerged percentage
									Day after silking	Plant 1	Plant 2	Plant 3	Plant 4	Plant 5	Plant 6	Plant 7	Plant 8		Plant 1	Plant 2	Plant 3	Plant 4	Plant 5	Plant 6	Plant 7	Plant 8			Plant 1	Plant 2	Plant 3	Plant 4	Plant 5	Plant 6	Plant 7	Plant 8					Percentage (%)
									Total visible floret number	698	614	594	704	700	610	730	638																					Mean value	Standard deviation	Standard error	Mean value	Standard deviation	Standard error
									1	23	54	130	4	174		6	9		23	54	130	4	174		6	9		1	0.0329513	0.0879479	0.218855	0.00568182	0.248571		0.00821918	0.0141066		0.0880476	0.103713	0.0391998	8.80476	10.3713	3.91998
									2	102	13	61	116	96	216	84	57		125	67	191	120	270	216	90	66		2	0.179083	0.109121	0.321549	0.170455	0.385714	0.354098	0.123288	0.103448		0.218344	0.116554	0.0412082	21.8344	11.6554	4.12082
									3	109	9	19	115	34	26	92	40		234	76	210	235	304	242	182	106		3	0.335244	0.123779	0.353535	0.333807	0.434286	0.396721	0.249315	0.166144		0.299104	0.109657	0.0387696	29.9104	10.9657	3.87696
									4	22	4	42	24	15	4	52	31		256	80	252	259	319	246	234	137		4	0.366762	0.130293	0.424242	0.367898	0.455714	0.403279	0.320548	0.214734		0.335434	0.110754	0.0391575	33.5434	11.0754	3.91575
									5	11	1	32	12	0	13	0	53		267	81	284	271	319	259	234	190		5	0.382521	0.131922	0.478114	0.384943	0.455714	0.42459	0.320548	0.297806		0.35952	0.110748	0.0391554	35.952	11.0748	3.91554
									6	14			13		19	16	29		281	81	284	284	319	278	250	219		6	0.402579	0.131922	0.478114	0.403409	0.455714	0.455738	0.342466	0.34326		0.37665	0.111076	0.0392712	37.665	11.1076	3.92712
									7	5	7		20			21	46		286	88	284	304	319	278	271	265		7	0.409742	0.143322	0.478114	0.431818	0.455714	0.455738	0.371233	0.415361		0.39513	0.107023	0.0378383	39.513	10.7023	3.78383
									8	10			14			14	29		296	88	284	318	319	278	285	294		8	0.424069	0.143322	0.478114	0.451705	0.455714	0.455738	0.390411	0.460815		0.407486	0.110059	0.0389117	40.7486	11.0059	3.89117
									9		13		16				32		296	101	284	334	319	278	285	326		9	0.424069	0.164495	0.478114	0.474432	0.455714	0.455738	0.390411	0.510972		0.419243	0.109113	0.0385771	41.9243	10.9113	3.85771
									10	29							8		325	101	284	334	319	278	285	334		10	0.465616	0.164495	0.478114	0.474432	0.455714	0.455738	0.390411	0.523511		0.426004	0.11184	0.0395416	42.6004	11.184	3.95416
[truncated: 3 more columns]

## Sheet: Fig. 3
Percentages of different types of ovaries at different positions
		WW_Kernel setting percentage								Percentage (%)					WS_Kernel setting percentage						Percentage (%)
EXP I	Ovary position	Plant 1	Plant 2	Plant 3	Plant 4	Plant 5	Mean value	Standard deviation	Standard error	Mean value	Standard error			Ovary position	Plant 1	Plant 2	Plant 3	Mean value	Standard deviation	Standard error	Mean value	Standard error
	0-5	0.5625	0.666667	0.644444	0.742857	0.477778	0.618849	0.10173	0.045495	61.8849	4.5495			0-5	0.566667	0.3625	0.25	0.393056	0.160529	0.0926817	39.3056	9.26817
	6-10	0.875	0.877778	0.833333	0.928571	0.733333	0.849603	0.073243	0.0327553	84.9603	3.27553			6-10	0.566667	0.6375	0.625	0.609722	0.0378074	0.0218281	60.9722	2.18281
	11-15	0.975	0.944444	0.855556	0.985714	0.833333	0.91881	0.0699964	0.0313034	91.881	3.13034			11-15	0.755556	0.85	0.8375	0.814352	0.0513012	0.0296188	81.4352	2.96188
	16-20	0.95	0.944444	0.888889	0.957143	0.844444	0.916984	0.048755	0.0218039	91.6984	2.18039			16-20	0.933333	0.9	0.7	0.844444	0.126198	0.0728604	84.4444	7.28604
	21-25	0.925	0.955556	0.866667	0.957143	0.911111	0.923095	0.0372302	0.0166498	92.3095	1.66498			21-25	0.966667	0.875	0.75	0.863889	0.10876	0.0627925	86.3889	6.27925
	26-30	0.95	0.955556	0.9	0.914286	0.877778	0.919524	0.0330849	0.014796	91.9524	1.4796			26-30	0.711111	0.85	0.65	0.737037	0.10249	0.0591724	73.7037	5.91724
	31-35	0.8875	0.955556	0.855556	0.928571	0.722222	0.869881	0.0909718	0.0406838	86.9881	4.06838			31-35	0.0347003	0.0875	0.3625	0.161567	0.176004	0.101616	16.1567	10.1616
	36-40	0.7125	0.944444	0.866667	0.814286	0.322222	0.732024	0.244099	0.109164	73.2024	10.9164			>35		0.0327103	0	0.0163551	0.0231297	0.0133539	1.63551	1.33539
	41-45	0.4125	0.822222	0.855556	0.357143	0	0.489484	0.356286	0.159336	48.9484	15.9336
	>45	0	0.217391	0.155963	0	0	0.0746709	0.104528	0.0467465	7.46709	4.67465
		WW_Non-emerged silks percentage								Percentage (%)					WS_Non-emerged silks percentage						Percentage (%)
	Ovary position	Plant 1	Plant 2	Plant 3	Plant 4	Plant 5	Mean value	Standard deviation	Standard error	Mean value	Standard error			Ovary position	Plant 1	Plant 2	Plant 3	Mean value	Standard deviation		Mean value	Standard deviation	Standard error
	0-5	0	0	0	0	0	0	0		0	0	0		0-5	0.222222	0.4625	0.225	0.303241	0.13793		30.3241	13.793	7.96337
	6-10	0	0	0	0	0	0	0		0	0	0		6-10	0.1	0.075	0.15	0.108333	0.0381881		10.8333	3.81881	2.20479
	11-15	0	0	0	0	0	0	0		0	0	0		11-15	0.0222222	0.025	0.0375	0.0282407	0.00813815		2.82407	0.813815	0.469856
	16-20	0	0	0	0	0	0	0		0	0	0		16-20	0	0.025	0.0625	0.0291667	0.0314576		2.91667	3.14576	1.81621
	21-25	0	0	0	0	0	0	0		0	0	0		21-25	0.0111111	0.0375	0	0.0162037	0.0192617		1.62037	1.92617	1.11208
	26-30	0	0	0	0	0	0	0		0	0	0		26-30	0.0333333	0.0375	0.075	0.0486111	0.0229482		4.86111	2.29482	1.32492
	31-35	0	0	0	0	0	0	0		0	0	0		31-35		0.2	0.0625	0.13125	0.0972272		13.125	9.72272	5.61341
	36-40	0	0	0	0	0	0	0		0	0	0		>35	0.712934	0.836449	0.769547	0.772977	0.0618288		77.2977	6.18288	3.56969
	41-45	0	0	0	0		0	0		0	0	0
	>45	0.632184	0.391304	0.220183	0.925926	0.735043	0.580928	0.249598		58.0928	24.9598	11.1624
		WW_Failed ovaries percentage								Percentage (%)					WS_Failed ovaries percentage
	Ovary position	Plant 1	Plant 2	Plant 3	Plant 4	Plant 5	Mean value	Standard deviation		Mean value	Standard error	SE		Ovary position	Plant 1	Plant 2	Plant 3	Mean value	Standard deviation		Mean value	Standard deviation	Standard error
	0-5	0.4375	0.155556	0.266667	0.257143	0.4	0.303373	0.11474		30.3373	11.474	5.13135		0-5	0.271429	0.325581	0.677419	0.42481	0.220436		42.481	22.0436	12.7269
	6-10	0.125	0.0777778	0.166667	0.0714286	0.266667	0.141508	0.0714742		14.1508	7.14742	3.19642		6-10	0.37037	0.310811	0.264706	0.315296	0.0529748		31.5296	5.29748	3.0585
	11-15	0.025	0.0222222	0.144444	0.0142857	0.166667	0.0745238	0.0666272		7.45238	6.66272	2.97966		11-15	0.227273	0.128205	0.12987	0.161783	0.0567222		16.1783	5.67222	3.27486
	16-20	0.05	0.0555556	0.111111	0.0285714	0.1	0.0690476	0.0313387		6.90476	3.13387	1.40151		16-20	0.0666667	0.0769231	0.253333	0.132308	0.104937		13.2308	10.4937	6.05852
	21-25	0.0625	0.0222222	0.122222	0.0428571	0.0777778	0.0655159	0.0339494		6.55159	3.39494	1.51826		21-25	0.0224719	0.0909091	0.25	0.121127	0.116735		12.1127	11.6735	6.73971
	26-30	0.025	0.0333333	0.0666667	0.0571429	0.0777778	0.0519841	0.0199173		5.19841	1.99173	0.890729		26-30	0.264368	0.116883	0.297297	0.226183	0.0960775		22.6183	9.60775	5.54704
	31-35	0.1125	0.0333333	0.0555556	0.0571429	0.133333	0.078373	0.0379084		7.8373	3.79084	1.69531		31-35	0.879121	0.890625	0.613333	0.79436	0.156879		79.436	15.6879	9.05741
	36-40	0.15	0.0444444	0.0444444	0.0571429	0.433333	0.145873	0.149063		14.5873	14.9063	6.6663		>35	1	1	1	1	0		100	0	0
	41-45	0.2875	0.133333	0.111111	0.314286		0.211558	0.0901788		21.1558	9.01788	4.03292
	>45	0.160919540229885	0.108696	0.0642202	0.0740741	0.264957	0.127987	0.0807865		12.7987	8.07865	3.61288
EXP II		WW_Kernel setting percentage										Percentage (%)							WS_Kernel setting percentage											Percentage (%)
	Ovary position	Plant 1	Plant 2	Plant 3	Plant 4	Plant 5	Plant 6	Plant 7	Mean value	Standard deviation	Standard error	Mean value	Standard deviation	Standard error				Ovary position	Plant 1	Plant 2	Plant 3	Plant 4	Plant 5	Plant 6	Plant 7	Plant 8	Mean value	Standard deviation	Standard error	Mean value	Standard deviation	Standard error
	1	0.4	0.3	0.1	0.625	0.3	0	0.375	0.3	0.189454	0.0716069	30	18.9454	7.16069				1	0	0	0	0	0	0	0	0	0	0	0	0	0	0
	2	0.642857	0.375	0.277778	0.416667	0.1875	0.428571	0.4	0.389768	0.130964	0.0494996	38.9768	13.0964	4.94996				2	0	0	0	0	0	0	0	0	0	0	0	0	0	0
	3	0.5	0.6875	0.722222	0.875	0.8125	0.428571	0.8	0.689399	0.154373	0.0583477	68.9399	15.4373	5.83477				3	0	0	0.0714286	0.142857	0	0	0	0	0.0267857	0.0497122	0.0175759	2.67857	4.97122	1.75759
	4	0.714286	0.875	0.777778	0.875	0.75	0.888889	0.642857	0.789116	0.0873062	0.0329986	78.9116	8.73062	3.29986				4	0	0.0714286	0	0.1875	0	0.1875	0	0	0.0558036	0.079453	0.0280909	5.58036	7.9453	2.80909
	5	0.857143	0.625	0.944444	0.8125	0.8125	0.833333	0.928571	0.830499	0.097246	0.0367555	83.0499	9.7246	3.67555				5	0	0	0.142857	0.3125	0	0.1875	0.0625	0.0555556	0.0951141	0.104785	0.0370472	9.51141	10.4785	3.70472
	6	0.785714	0.875	0.833333	0.9375	0.9375	1	0.928571	0.89966	0.0673569	0.0254585	89.966	6.73569	2.54585				6	0.0714286	0	0.214286	0.125	0.0625	0.3125	0.25	0.222222	0.157242	0.101421	0.0358578	15.7242	10.1421	3.58578
	7	0.857143	0.875	1	0.875	0.875	0.888889	0.928571	0.899943	0.0457501	0.0172919	89.9943	4.57501	1.72919				7	0	0	0.428571	0.125	0.5	0.125	0.1875	0.388889	0.21937	0.182458	0.0645088	21.937	18.2458	6.45088
	8	1	0.6875	1	1	0.9375	0.833333	0.928571	0.912415	0.107401	0.0405936	91.2415	10.7401	4.05936				8	0.142857	0.0625	0.785714	0.5	0.375	0.0625	0.3125	0.5	0.342634	0.235761	0.083354	34.2634	23.5761	8.3354
	9	0.928571	0.6875	1	0.9375	0.8125	1	0.785714	0.878827	0.110167	0.0416394	87.8827	11.0167	4.16394				9	0.285714	0.125	0.714286	0.5625	0.6875	0.375	0.25	0.611111	0.451389	0.20709	0.0732174	45.1389	20.709	7.32174
	10	0.857143	0.9375	1	1	1	1	0.857143	0.950255	0.062565	0.0236474	95.0255	6.2565	2.36474				10	0.571429	0.125	0.642857	0.625	0.5	0.625	0.375	0.666667	0.516369	0.172715	0.0610641	51.6369	17.2715	6.10641
	11	0.928571	0.875	0.888889	0.875	0.75	0.888889	0.857143	0.866213	0.0516293	0.0195141	86.6213	5.16293	1.95141				11	0.571429	0.25	1	0.75	0.5625	0.6875	0.4375	0.777778	0.629588	0.213859	0.0756107	62.9588	21.3859	7.56107
	12	0.928571	0.9375	0.888889	1	0.75	0.944444	0.928571	0.911139	0.0724757	0.0273932	91.1139	7.24757	2.73932				12	0.642857	0.3125	0.857143	0.8125	0.6875	0.625	0.625	0.555556	0.639757	0.155727	0.055058	63.9757	15.5727	5.5058
	13	0.928571	0.875	1	0.875	0.9375	0.944444	0.928571	0.927012	0.0399222	0.0150892	92.7012	3.99222	1.50892				13	0.714286	0.25	0.928571	0.75	0.8125	0.625	0.5625	0.5	0.642857	0.196378	0.06943	64.2857	19.6378	6.943
	14	0.928571	0.9375	0.888889	0.9375	0.9375	0.944444	1	0.939201	0.0301827	0.011408	93.9201	3.01827	1.1408				14	0.642857	0.25	0.714286	0.9375	0.75	0.875	0.4375	0.777778	0.673115	0.213505	0.0754853	67.3115	21.3505	7.54853
	15	0.928571	0.9375	0.944444	0.9375	1	0.833333	1	0.940193	0.0517416	0.0195565	94.0193	5.17416	1.95565				15	0.714286	0.375	0.714286	1	0.6875	0.6875	0.625	0.611111	0.676835	0.160304	0.056676	67.6835	16.0304	5.6676
	16	1	0.9375	0.888889	0.875	0.9375	1	1	0.948413	0.0495039	0.0187107	94.8413	4.95039	1.87107				16	0.857143	0.375	1	0.875	0.8125	0.8125	0.4375	0.666667	0.729539	0.205941	0.0728111	72.9539	20.5941	7.28111
	17	1	0.875	1	0.6875	0.8125	0.944444	1	0.902778	0.110427	0.0417375	90.2778	11.0427	4.17375				17	0.928571	0.125	0.857143	0.8125	0.9375	0.75	0.375	0.5	0.660714	0.276678	0.0978203	66.0714	27.6678	9.78203
	18	0.928571	1	0.888889	0.8125	0.8125	0.888889	0.857143	0.88407	0.061454	0.0232274	88.407	6.1454	2.32274				18	0.928571	0.25	1	0.8125	0.625	0.75	0.5	0.444444	0.663814	0.239885	0.0848123	66.3814	23.9885	8.48123
	19	1	0.8125	0.944444	0.875	0.9375	0.888889	0.857143	0.902211	0.0580502	0.0219409	90.2211	5.80502	2.19409				19	0.857143	0.25	0.857143	0.875	0.9375	0.75	0.375	0.333333	0.65439	0.265717	0.0939453	65.439	26.5717	9.39453
	20	0.857143	0.9375	0.833333	0.875	0.8125	0.888889	0.928571	0.876134	0.0429639	0.0162388	87.6134	4.29639	1.62388				20	0.857143	0.125	0.785714	0.8125	0.8125	0.6875	0.3125	0.277778	0.583829	0.275816	0.0975158	58.3829	27.5816	9.75158
	21	0.785714	0.9375	1	0.9375	0.9375	0.777778	1	0.910856	0.0856849	0.0323858	91.0856	8.56849	3.23858				21	0.857143	0	0.714286	0.8125	0.75	0.6875	0.3125	0.444444	0.572297	0.277311	0.0980442	57.2297	27.7311	9.80442
	22	0.857143	0.9375	0.944444	0.875	0.8125	0.888889	0.857143	0.881803	0.0433289	0.0163768	88.1803	4.33289	1.63768				22	0.928571	0	0.857143	0.6875	0.8125	0.4375	0.1875	0.388889	0.53745	0.31558	0.111574	53.745	31.558	11.1574
	23	0.857143	0.875	0.944444	0.8125	0.75	0.944444	0.928571	0.873158	0.067972	0.025691	87.3158	6.7972	2.5691				23	1	0	0.714286	0.8125	0.875	0.25	0.25	0.333333	0.52939	0.340967	0.12055	52.939	34.0967	12.055
	24	1	0.875	0.944444	0.6875	0.8125	0.722222	0.785714	0.832483	0.105674	0.0399411	83.2483	10.5674	3.99411				24	0.928571	0	0.357143	0.625	0.9375	0.1875	0.25	0.166667	0.431548	0.334457	0.118249	43.1548	33.4457	11.8249
	25	1	0.875	0.833333	0	1	0.444444	0.928571	0.725907	0.344603	0.130248	72.5907	34.4603	13.0248				25	0.785714	0	0.142857	0.625	0.9375	0	0.125	0	0.327009	0.365279	0.129146	32.7009	36.5279	12.9146
	26	0.857143	0.8125	0.888889	0	0.8125	0.277778	0.785714	0.633503	0.323011	0.122087	63.3503	32.3011	12.2087				26	0.714286	0	0	0.75	0.75	0	0.125	0	0.292411	0.347634	0.122907	29.2411	34.7634	12.2907
	27	1	1	0.888889	0	0.8125	0.166667	0.357143	0.6036	0.388271	0.146753	60.36	38.8271	14.6753				27	0.0714286	0	0	0.25	0.8125	0	0	0	0.141741	0.266232	0.0941271	14.1741	26.6232	9.41271
	28	0.928571	0.625	0.944444	0	0.625	0	0.214286	0.476757	0.376128	0.142163	47.6757	37.6128	14.2163				28	0	0	0	0.125	0.6875	0	0	0	0.101562	0.225211	0.0796243	10.1562	22.5211	7.96243
	29	1	0.8125	0.777778	0	0.625	0	0	0.459325	0.410376	0.155108	45.9325	41.0376	15.5108				29	0	0	0	0.25	0.4375	0	0	0	0.0859375	0.156055	0.0551736	8.59375	15.6055	5.51736
	30	0.857143	0.5625	0.833333	0	0.375	0	0	0.375425	0.358481	0.135493	37.5425	35.8481	13.5493				30	0	0	0	0.25	0.3125	0	0	0	0.0703125	0.122783	0.0434104	7.03125	12.2783	4.34104
	31	0.857143	0.8125	0.888889	0	0.375	0	0	0.419076	0.395732	0.149573	41.9076	39.5732	14.9573				31	0	0	0	0	0	0	0	0	0	0	0	0	0	0
	32	0.714286	0.6875	0.444444	0	0.4375	0	0	0.326247	0.299222	0.113095	32.6247	29.9222	11.3095				32	0	0	0	0	0	0	0	0	0	0	0	0	0	0
	33	0.928571	0.625	0.555556	0	0	0	0	0.301304	0.363716	0.137472	30.1304	36.3716	13.7472				33	0	0	0	0	0	0	0	0	0	0	0	0	0	0
	34	0.928571	0.125	0.222222	0	0	0	0	0.182256	0.315035	0.119072	18.2256	31.5035	11.9072				34	0	0	0	0	0	0	0	0	0	0	0	0	0	0
	35	0.142857	0	0	0	0	0	0	0.0204082	0.0499896	0.0188943	2.04082	4.99896	1.88943				35	0	0	0	0	0	0	0	0	0	0	0	0	0	0
	36	0	0	0	0	0	0	0	0	0	0	0	0	0				36	0	0	0	0	0	0	0		0	0	0	0	0	0
	37	0	0	0	0	0	0		0	0	0	0	0	0				37	0	0	0	0	0	0	0		0	0	0	0	0	0
	38	0	0	0	0	0	0		0	0	0	0	0	0				38	0	0	0	0	0		0		0	0	0	0	0	0
	39	0	0	0	0	0	0		0	0	0	0	0	0				39	0	0	0	0	0		0		0	0	0	0	0	0
	40	0	0	0	0	0	0		0	0	0	0	0	0				40	0		0	0	0		0		0	0	0	0	0	0
	41	0	0	0		0	0		0	0	0	0	0	0				41	0		0	0	0		0		0	0	0	0	0	0
	42	0	0	0		0	0		0	0	0	0	0	0				42	0		0	0	0		0		0	0	0	0	0	0
	43	0	0	0			0		0	0	0	0	0	0				43	0		0	0	0		0		0	0	0	0	0	0
	44	0		0					0	0	0	0	0	0				44	0			0	0		0		0	0	0	0	0	0
	45	0		0					0	0	0	0	0	0				45	0			0	0				0	0	0	0	0	0
	46	0																46	0								0	0	0	0	0	0
	47	0																47	0								0	0	0	0	0	0
	48	0
	49	0
	50	0
	51	0
		WW_Non-emerged silk emergence percentage										Percentage (%)							WS_Non-emerged silk percentage											Percentage (%)
	Ovary position	Plant 1	Plant 2	Plant 3	Plant 4	Plant 5	Plant 6	Plant 7	Mean value	Standard deviation	Standard error	Mean value	Standard deviation	Standard error				Ovary position	Plant 1	Plant 2	Plant 3	Plant 4	Plant 5	Plant 6	Plant 7	Plant 8	Mean value	Standard deviation	Standard error	Mean value	Standard deviation	Standard error
	1	0.1	0.3	0.2	0.25	0.1	0.583333	0	0.219048	0.190134	0.0718638	21.9048	19.0134	7.18638				1	1	1	0.875	0.875	1	1	0.928571	1	0.959821	0.0541266	0.0191366	95.9821	5.41266	1.91366
	2	0	0.0625	0.0555556	0.416667	0.3125	0.142857	0.2	0.170011	0.150743	0.0569756	17.0011	15.0743	5.69756				2	0.75	1	0.666667	0.9	1	0.833333	1	0.9	0.88125	0.116499	0.0411887	88.125	11.6499	4.11887
	3	0.0714286	0.125	0.0555556	0.0625	0.0625	0.571429	0	0.135488	0.195644	0.0739463	13.5488	19.5644	7.39463				3	0.571429	0.857143	0.785714	0.714286	1	0.4375	0.5	0.571429	0.679687	0.180593	0.0638494	67.9687	18.0593	6.38494
	4	0.0714286	0	0	0	0.0625	0.0555556	0	0.0270692	0.0340723	0.0128781	2.70692	3.40723	1.28781				4	0.285714	0.785714	0.428571	0	1	0.375	0.375	0.125	0.421875	0.307348	0.108664	42.1875	30.7348	10.8664
	5	0	0	0	0	0.0625	0	0	0.00892857	0.0236228	0.00892857	0.892857	2.36228	0.892857				5	0.142857	0.625	0.142857	0	0.75	0.125	0.4375	0.388889	0.326513	0.24983	0.0883284	32.6513	24.983	8.83284
	6	0	0	0	0	0	0	0	0	0	0	0	0	0				6	0	0.75	0.357143	0	0.5	0	0.125	0.166667	0.237351	0.258062	0.0912388	23.7351	25.8062	9.12388
	7	0	0	0	0	0	0	0	0	0	0	0	0	0				7	0.285714	0.75	0.142857	0	0.3125	0.0625	0.0625	0	0.202009	0.235465	0.0832493	20.2009	23.5465	8.32493
	8	0	0	0	0	0	0	0	0	0	0	0	0	0				8	0	0.25	0.0714286	0.1875	0.1875	0	0.125	0.111111	0.116567	0.084544	0.0298908	11.6567	8.4544	2.98908
	9	0	0	0	0	0	0	0	0	0	0	0	0	0				9	0.0714286	0.5625	0	0.125	0	0	0.0625	0.0555556	0.109623	0.176064	0.062248	10.9623	17.6064	6.2248
	10	0	0	0	0	0	0	0	0	0	0	0	0	0				10	0	0.375	0	0.0625	0	0	0.0625	0.0555556	0.0694444	0.118819	0.0420089	6.94444	11.8819	4.20089
	11	0	0	0	0	0	0	0	0	0	0	0	0	0				11	0	0.4375	0	0.125	0.0625	0	0.125	0.0555556	0.100694	0.13626	0.0481751	10.0694	13.626	4.81751
	12	0	0	0	0	0	0	0	0	0	0	0	0	0				12	0	0.5	0	0	0.125	0	0	0	0.078125	0.16462	0.0582018	7.8125	16.462	5.82018
	13	0	0	0	0	0	0	0	0	0	0	0	0	0				13	0	0.5625	0	0	0.0625	0	0	0.111111	0.0920139	0.181977	0.0643387	9.20139	18.1977	6.43387
	14	0	0	0	0	0	0	0	0	0	0	0	0	0				14	0.0714286	0.5	0	0	0.0625	0	0.0625	0	0.0870536	0.159016	0.0562205	8.70536	15.9016	5.62205
	15	0	0	0	0	0	0	0	0	0	0	0	0	0				15	0	0.5625	0	0	0	0	0	0.0555556	0.0772569	0.184304	0.0651613	7.72569	18.4304	6.51613
	16	0	0	0.111111	0	0	0	0	0.015873	0.0419961	0.015873	1.5873	4.19961	1.5873				16	0	0.3125	0	0	0	0	0	0	0.0390625	0.10335	0.0365396	3.90625	10.335	3.65396
	17	0	0	0	0	0	0	0	0	0	0	0	0	0				17	0	0.6875	0	0	0	0	0.0625	0.111111	0.107639	0.222548	0.0786824	10.7639	22.2548	7.86824
	18	0	0	0	0	0	0	0	0	0	0	0	0	0				18	0	0.5	0	0	0	0	0	0.222222	0.0902778	0.171093	0.0604905	9.02778	17.1093	6.04905
	19	0	0	0	0	0	0	0	0	0	0	0	0	0				19	0.0714286	0.6875	0	0	0	0	0	0.111111	0.108755	0.222341	0.0786093	10.8755	22.2341	7.86093
	20	0	0	0	0	0	0	0	0	0	0	0	0	0				20	0.0714286	0.625	0	0	0	0	0	0.388889	0.135665	0.223529	0.0790295	13.5665	22.3529	7.90295
	21	0	0	0	0	0	0	0	0	0	0	0	0	0				21	0	1	0	0	0	0.0625	0	0.111111	0.146701	0.324823	0.114842	14.6701	32.4823	11.4842
	22	0	0	0	0	0	0	0	0	0	0	0	0	0				22	0.0714286	1	0	0.125	0.0625	0.0625	0	0.277778	0.199901	0.313452	0.110822	19.9901	31.3452	11.0822
	23	0	0	0	0	0	0	0	0	0	0	0	0	0				23	0	1	0	0	0	0.3125	0	0.277778	0.198785	0.327623	0.115832	19.8785	32.7623	11.5832
	24	0	0	0	0	0	0	0	0	0	0	0	0	0				24	0	1	0	0	0	0.25	0	0.388889	0.204861	0.331283	0.117126	20.4861	33.1283	11.7126
	25	0	0	0	0	0	0	0	0	0	0	0	0	0				25	0	1	0	0	0.0625	0.4375	0	0.722222	0.277778	0.370748	0.131079	27.7778	37.0748	13.1079
	26	0	0	0	0	0	0.0555556	0	0.00793651	0.020998	0.00793651	0.793651	2.0998	0.793651				26	0	1	0.0714286	0	0.0625	0.625	0	1	0.344866	0.425466	0.150425	34.4866	42.5466	15.0425
	27	0	0	0	0	0	0	0	0	0	0	0	0	0				27	0.0714286	1	0.0714286	0.125	0.0625	0.625	0.125	1	0.385045	0.395271	0.139749	38.5045	39.5271	13.9749
	28	0	0	0	0.1875	0	0.166667	0.0714286	0.0607993	0.0838254	0.031683	6.07993	8.38254	3.1683				28	0.214286	1	0.214286	0.125	0.0625	1	0.25	1	0.483259	0.403973	0.142826	48.3259	40.3973	14.2826
	29	0	0	0	0.375	0	0.166667	0.0714286	0.087585	0.141307	0.0534092	8.7585	14.1307	5.34092				29	0.285714	1	0.571429	0.125	0.0625	1	0.25	1	0.53683	0.384821	0.136055	53.683	38.4821	13.6055
	30	0	0	0	0.8125	0	0.388889	0.0714286	0.181831	0.312265	0.118025	18.1831	31.2265	11.8025				30	0.857143	1	0.785714	0.125	0.125	1	0.5	1	0.674107	0.353187	0.12487	67.4107	35.3187	12.487
	31	0	0	0	0.8125	0	0.166667	0.285714	0.180697	0.300279	0.113495	18.0697	30.0279	11.3495				31	0.714286	1	1	0.1875	0.1875	1	0.625	1	0.714286	0.33345	0.117892	71.4286	33.345	11.7892
	32	0	0	0	1	0	0.222222	0.428571	0.235828	0.375001	0.141737	23.5828	37.5001	14.1737				32	1	1	1	0.375	0.375	1	0.8125	1	0.820312	0.264127	0.0933831	82.0312	26.4127	9.33831
	33	0	0	0	1	0	0.555556	1	0.365079	0.478829	0.18098	36.5079	47.8829	18.098				33	1	1	1	0.8125	0.8125	1	1	1	0.953125	0.0811899	0.028705	95.3125	8.11899	2.8705
	34	0	0	0	1	0	0.833333	1	0.404762	0.507875	0.191959	40.4762	50.7875	19.1959				34	1	1	1	0.6875	1	1	1	1	0.960938	0.10335	0.0365396	96.0938	10.335	3.65396
	35	0	0	0	1	0	1	1	0.428571	0.534522	0.202031	42.8571	53.4522	20.2031				35	1	1	1	0.75	1	1	1	1	0.96875	0.0826797	0.0292317	96.875	8.26797	2.92317
	36	0	0.25	0	1	0.5	1	1	0.535714	0.466114	0.176174	53.5714	46.6114	17.6174				36	1	1	1	1	1	1	1		1	0	0	100	0	0
	37	0	0.5625	0	1	0.9375	1		0.583333	0.480343	0.181552	58.3333	48.0343	18.1552				37	1	1	1	1	1	1	1		1	0	0	100	0	0
	38	0	1	0	1	1	1		0.666667	0.516398	0.19518	66.6667	51.6398	19.518				38	1	1	1	1	1		1		1	0	0	100	0	0
	39	0	1	0	1	1	1		0.666667	0.516398	0.19518	66.6667	51.6398	19.518				39	1	1	1	1	1		1		1	0	0	100	0	0
	40	0	1	0	1	1	1		0.666667	0.516398	0.19518	66.6667	51.6398	19.518				40	1		1	1	1		1		1	0	0	100	0	0
	41	0.0714286	1	0		1	1		0.614286	0.528764	0.199854	61.4286	52.8764	19.9854				41	1		1	1	1		1		1	0	0	100	0	0
	42	0.142857	1	0.833333		1	1		0.795238	0.371764	0.140514	79.5238	37.1764	14.0514				42	1		1	1	1		1		1	0	0	100	0	0
	43	0.714286	1	1			1		0.928571	0.142857	0.0539949	92.8571	14.2857	5.39949				43	1		1	1	1		1		1	0	0	100	0	0
	44	0.785714		1								100	0	0				44	1			1	1		1		1	0	0	100	0	0
	45	1		1								0	0	0				45	1			1	1				1	0	0	100	0	0
	46	1										0	0	0				46	1								1	0	0	100	0	0
	47	1										0	0	0				47	1								1	0	0	100	0	0
	48	1										0	0	0
	49	1										0	0	0
	50	1										0	0	0
	51	1										0	0	0
		WW_Failed ovaries percentages																	WS_failed ovaries percentage
	Ovary position	Plant 1	Plant 2	Plant 3	Plant 4	Plant 5	Plant 6	Plant 7	Mean value	Standard deviation	Standard error	Mean value	Standard error					Ovary position	Plant 1	Plant 2	Plant 3	Plant 4	Plant 5	Plant 6	Plant 7	Plant 8	Mean value	Standard deviation	Standard error	Mean value	Standard error
	1	0.555556	0.571429	0.875	0.166667	0.666667	1	0.625	0.637188	0.265073	0.100188	63.7188	10.0188					1			1	1			1		1	0	0	100	0
	2	0.357143	0.6	0.705882	0.285714	0.727273	0.5	0.5	0.525145	0.166304	0.0628568	52.5145	6.28568					2	1		1	1		1		1	1	0	0	100	0
	3	0.461538	0.214286	0.235294	0.0666667	0.133333	0	0.2	0.187303	0.14773	0.0558369	18.7303	5.58369					3	1	1	0.666667	0.5		1	1	1	0.880952	0.208928	0.0789673	88.0952	7.89673
	4	0.230769	0.125	0.222222	0.125	0.2	0.0588235	0.357143	0.188423	0.0969338	0.0366375	18.8423	3.66375					4	1	0.666667	1	0.8125		0.7	1	1	0.882738	0.152761	0.0577381	88.2738	5.77381
	5	0.142857	0.375	0.0555556	0.1875	0.133333	0.166667	0.0714286	0.161763	0.105485	0.0398696	16.1763	3.98696					5	1	1	0.833333	0.6875	1	0.785714	0.888889	0.909091	0.888066	0.114473	0.0404724	88.8066	4.04724
	6	0.214286	0.125	0.166667	0.0625	0.0625	0	0.0714286	0.10034	0.0727538	0.0274983	10.034	2.74983					6	0.928571	1	0.666667	0.875	0.875	0.6875	0.714286	0.733333	0.810045	0.124899	0.0441586	81.0045	4.41586
	7	0.142857	0.125	0	0.125	0.125	0.111111	0.0714286	0.100057	0.0494157	0.0186774	10.0057	1.86774					7	1	1	0.5	0.875	0.272727	0.866667	0.8	0.611111	0.740688	0.25791	0.0911848	74.0688	9.11848
	8	0	0.3125	0	0	0.0625	0.166667	0.0714286	0.087585	0.116006	0.0438461	8.7585	4.38461					8	0.857143	0.916667	0.153846	0.384615	0.538462	0.9375	0.642857	0.4375	0.608574	0.282133	0.099749	60.8574	9.9749
	9	0.0714286	0.3125	0	0.0625	0.1875	0	0.214286	0.121173	0.118994	0.0449757	12.1173	4.49757					9	0.692308	0.714286	0.285714	0.357143	0.3125	0.625	0.733333	0.352941	0.509153	0.198354	0.0701286	50.9153	7.01286
	10	0.142857	0.0625	0	0	0	0	0.142857	0.0497449	0.067578	0.0255421	4.97449	2.55421					10	0.428571	0.8	0.357143	0.333333	0.5	0.375	0.6	0.294118	0.461021	0.168669	0.0596336	46.1021	5.96336
	11	0.0714286	0.125	0.111111	0.125	0.25	0.111111	0.142857	0.133787	0.0557661	0.0210776	13.3787	2.10776					11	0.428571	0.555556	0	0.142857	0.4	0.3125	0.5	0.176471	0.314494	0.192824	0.0681737	31.4494	6.81737
	12	0.0714286	0.0625	0.111111	0	0.25	0.0555556	0.0714286	0.0888605	0.0782827	0.0295881	8.88605	2.95881					12	0.357143	0.375	0.142857	0.1875	0.214286	0.375	0.375	0.444444	0.308904	0.110238	0.0389751	30.8904	3.89751
	13	0.0714286	0.125	0	0.125	0.0625	0.0555556	0.0714286	0.0729875	0.0431209	0.0162982	7.29875	1.62982					13	0.285714	0.428571	0.0714286	0.25	0.133333	0.375	0.4375	0.4375	0.302381	0.142753	0.0504709	30.2381	5.04709
	14	0.0714286	0.0625	0.111111	0.0625	0.0625	0.0555556	0	0.0607993	0.0326011	0.0123221	6.07993	1.23221					14	0.307692	0.5	0.285714	0.0625	0.2	0.125	0.533333	0.222222	0.279558	0.166667	0.0589257	27.9558	5.89257
	15	0.0714286	0.0625	0.0555556	0.0625	0	0.166667	0	0.0598073	0.0558874	0.0211234	5.98073	2.11234					15	0.285714	0.142857	0.285714	0	0.3125	0.3125	0.375	0.352941	0.258403	0.125357	0.0443203	25.8403	4.43203
	16	0	0.0625	0	0.125	0.0625	0	0	0.0357143	0.0491747	0.0185863	3.57143	1.85863					16	0.142857	0.454545	0	0.125	0.1875	0.1875	0.5625	0.333333	0.249154	0.186644	0.0659885	24.9154	6.59885
	17	0	0.125	0	0.3125	0.1875	0.0555556	0	0.0972222	0.119275	0.0450816	9.72222	4.50816					17	0.0714286	0.6	0.142857	0.1875	0.0625	0.25	0.6	0.4375	0.293973	0.222684	0.0787307	29.3973	7.87307
	18	0.0714286	0	0.111111	0.1875	0.1875	0.111111	0.142857	0.11593	0.0663779	0.0250885	11.593	2.50885					18	0.0714286	0.5	0	0.1875	0.375	0.25	0.5	0.428571	0.289062	0.192205	0.0679548	28.9062	6.79548
	19	0	0.1875	0.0555556	0.125	0.0625	0.111111	0.142857	0.0977891	0.0627014	0.0236989	9.77891	2.36989					19	0.0769231	0.2	0.142857	0.125	0.0625	0.25	0.625	0.625	0.26341	0.231309	0.0817802	26.341	8.17802
	20	0.142857	0.0625	0.166667	0.125	0.1875	0.111111	0.0714286	0.123866	0.0464063	0.0175399	12.3866	1.75399					20	0.0769231	0.666667	0.214286	0.1875	0.1875	0.3125	0.6875	0.545455	0.359791	0.238695	0.0843915	35.9791	8.43915
	21	0.214286	0.0625	0	0.0625	0.0625	0.222222	0	0.089144	0.0925502	0.0349807	8.9144	3.49807					21	0.142857		0.285714	0.1875	0.25	0.266667	0.6875	0.5	0.331463	0.193387	0.0730936	33.1463	7.30936
	22	0.142857	0.0625	0.0555556	0.125	0.1875	0.111111	0.142857	0.118197	0.0468005	0.0176889	11.8197	1.76889					22	0		0.142857	0.214286	0.133333	0.533333	0.8125	0.461538	0.328264	0.285021	0.107728	32.8264	10.7728
	23	0.142857	0.125	0.0555556	0.1875	0.25	0.0555556	0.0714286	0.126842	0.0734181	0.0277494	12.6842	2.77494					23	0		0.285714	0.1875	0.125	0.636364	0.75	0.538462	0.360434	0.282968	0.106952	36.0434	10.6952
	24	0	0.125	0.0555556	0.3125	0.1875	0.277778	0.214286	0.167517	0.114141	0.0431413	16.7517	4.31413					24	0.0714286		0.642857	0.375	0.0625	0.75	0.75	0.727273	0.482723	0.31243	0.118088	48.2723	11.8088
	25	0	0.125	0.166667	1	0	0.555556	0.0714286	0.274093	0.372214	0.140684	27.4093	14.0684					25	0.214286		0.857143	0.375	0	1	0.875	1	0.617347	0.412117	0.155766	61.7347	15.5766
	26	0.142857	0.1875	0.111111	1	0.1875	0.705882	0.214286	0.364162	0.346159	0.130836	36.4162	13.0836					26	0.285714		1	0.25	0.2	1	0.875		0.601786	0.394178	0.160922	60.1786	16.0922
	27	0	0	0.111111	1	0.1875	0.833333	0.642857	0.3964	0.41938	0.158511	39.64	15.8511					27	0.923077		1	0.714286	0.133333	1	1		0.795116	0.342577	0.139857	79.5116	13.9857
	28	0.0714286	0.375	0.0555556	1	0.375	1	0.769231	0.520888	0.404534	0.152899	52.0888	15.2899					28	1		1	0.857143	0.266667		1		0.824762	0.318058	0.14224	82.4762	14.224
	29	0	0.1875	0.222222	1	0.375	1	1	0.540675	0.443257	0.167535	54.0675	16.7535					29	1		1	0.714286	0.533333		1		0.849524	0.215752	0.096487	84.9524	9.6487
	30	0.142857	0.4375	0.166667	1	0.625	1	1	0.624575	0.387204	0.146349	62.4575	14.6349					30	1		1	0.714286	0.642857		1		0.871429	0.177856	0.0795395	87.1429	7.95395
	31	0.142857	0.1875	0.111111	1	0.625	1	1	0.580924	0.427439	0.161557	58.0924	16.1557					31	1			1	1		1		1	0	0	100	0
	32	0.285714	0.3125	0.555556		0.5625	1	1	0.619378	0.317036	0.12943	61.9378	12.943					32				1	1		1		1	0	0	100	0
	33	0.0714286	0.375	0.444444		1	1		0.578175	0.409826	0.18328	57.8175	18.328					33				1	1				1	0	0	100	0
	34	0.0714286	0.875	0.777778		1	1		0.744841	0.387854	0.173454	74.4841	17.3454					34				1					1
	35	0.857143	1	1		1			0.964286	0.0714286	0.0357143	96.4286	3.57143					35				1					1
	36	1	1	1		1			1	0	0	100	0					36
	37	1	1	1		1			1	0	0	100	0					37
	38	1		1					1	0	0	100	0					38
	39	1		1					1	0	0	100	0					39
	40	1		1					1	0	0	100	0					40
	41	1		1					1	0	0	100	0					41
	42	1		1					1	0	0	100	0					42
	43	1							1			100	0					43
	44	1							1			100	0					44
	45																	45
	46																	46
	47																	47
	48
	49
	50
	51

## Sheet: Fig. 4
Ear length (cm)						Individual ovary fresh weight (mg)
EXP I	Sampling stage	Treatment	Rep	Ear length (cm)		EXP I	Sampling stage	Treatment	Position	Plant	Repeat	Individual ovary fresh weight	Unit: mg	EXP II	Sampling stage	Ovary position	WW_mean value	WW_standard error	WS_mean value	WS_standard error
	V13	WW	Plant 1	1.6			SE	WW	Middle	1	1	0.00351556	3.51556		SE	1	3.40667	0.562178	2.54444	0.473104
	V13	WW	Plant 2	1.2			SE	WW	Middle	1	2	0.00397556	3.97556		SE	2	3.75	0.35759	3.25278	0.0635255
	V13	WW	Plant 3	1.3			SE	WW	Middle	1	3	0.00356	3.56		SE	3	4.2	0.220059	3.23056	0.282365
	V13	WW	Plant 4	1.2			SE	WW	Middle	2	1	0.00395556	3.95556		SE	4	3.81667	0.425245	3.47222	0.130998
	V13	WW	Plant 5	1.3			SE	WW	Middle	2	2	0.00395882	3.95882		SE	5	4.04444	0.430582	3.43889	0.165645
	V13	WW	Plant 6	1.2			SE	WW	Middle	2	3	0.00408511	4.08511		SE	6	4.17222	0.246894	3.67778	0.340252
	V13	WS	Plant 7	1.1			SE	WW	Middle	3	1	0.00380217	3.80217		SE	7	4.16111	0.41414	3.79444	0.321215
	V13	WS	Plant 8	1.3			SE	WW	Middle	3	2	0.00440652	4.40652		SE	8	3.89444	0.50234	3.76111	0.341881
	V13	WS	Plant 9	1.1			SE	WW	Middle	3	3	0.0046	4.6		SE	9	3.93889	0.43635	3.77667	0.251713
	V13	WS	Plant 10	1.45			SE	WS	Middle	4	1	0.002742	2.742		SE	10	4.02222	0.453008	3.93111	0.438859
	V13	WS	Plant 11	0.9			SE	WS	Middle	4	2	0.00257778	2.57778		SE	11	3.65	0.502862	3.64444	0.286152
	V13	WS	Plant 12	1.1			SE	WS	Middle	4	3	0.00270227	2.70227		SE	12	3.66667	0.457145	3.54444	0.48394
	V15	WW	Plant 1	4.1			SE	WS	Middle	5	1	0.002876	2.876		SE	13	3.67222	0.461212	3.29444	0.489362
	V15	WW	Plant 2	3			SE	WS	Middle	5	2	0.00279184	2.79184		SE	14	3.48333	0.617867	3.3	0.365529
	V15	WW	Plant 3	2.9			SE	WS	Middle	5	3	0.002748	2.748		SE	15	3.33889	0.545803	3.27778	0.488984
	V15	WW	Plant 4	3.1			SE	WS	Middle	6	1	0.00301481	3.01481		SE	16	3.18333	0.435039	3.17222	0.446212
	V15	WW	Plant 5	4.1			SE	WS	Middle	6	2	0.00292407	2.92407		SE	17	3.15	0.517025	2.91111	0.473593
	V15	WW	Plant 6	4.1			SE	WS	Middle	6	3	0.00303265	3.03265		SE	18	2.94444	0.46511	2.69444	0.446108
	V15	WW	Plant 7	4			SE	WW	Apical	1	1	0.00138095	1.38095		SE	19	2.63333	0.40734	2.57778	0.461513
	V15	WW	Plant 8	3.9			SE	WW	Apical	1	2	0.00104063	1.04063		SE	20	2.7	0.408588	2.42222	0.45311
	V15	WW	Plant 9	4.5			SE	WW	Apical	1	3	0.00108667	1.08667		SE	21	2.38333	0.416778	2.21667	0.450411
	V15	WW	Plant 10	2.9			SE	WW	Apical	2	1	0.00148537	1.48537		SE	22	2.29444	0.393151	2.12222	0.447662
	V15	WW	Plant 11	3.2			SE	WW	Apical	2	2	0.00147209	1.47209		SE	23	2.01111	0.37334	2.03111	0.430918
	V15	WW	Plant 12	3.9			SE	WW	Apical	2	3	0.00165135	1.65135		SE	24	1.9	0.325036	1.80556	0.375935
	V15	WW	Plant 13	4			SE	WW	Apical	3	1	0.00204857	2.04857		SE	25	1.69444	0.325794	1.54889	0.327959
	V15	WW	Plant 14	3.9			SE	WW	Apical	3	2	0.00180286	1.80286		SE	26	1.05	0.212786	1.22	0.29757
	V15	WS	Plant 15	5.6			SE	WW	Apical	3	3				SE	27	1.02778	0.132753	0.961111	0.202149
	V15	WS	Plant 16	5.6			SE	WS	Apical	4	1	0.00127576	1.27576		SE	28	0.85	0.110972	0.877778	0.217378
	V15	WS	Plant 17	5.5			SE	WS	Apical	4	2	0.00116061	1.16061		SE	29	0.94	0.131755	0.727778	0.13483
	V15	WS	Plant 18	4.1			SE	WS	Apical	4	3	0.00110345	1.10345		SE	30	0.772222	0.127051	0.605556	0.0949334
	V15	WS	Plant 19	3.8			SE	WS	Apical	5	1	0.00101915	1.01915		SE	31	0.722222	0.144765	0.55	0.0855267
	V15	WS	Plant 20	3.9			SE	WS	Apical	5	2	0.00102791	1.02791		SE	32	0.661111	0.101074	0.5	0.0787636
	V15	WS	Plant 21	4.8			SE	WS	Apical	5	3	0.00114146	1.14146		SE	33	0.561111	0.065499	0.372222	0.0840708
	V15	WS	Plant 22	6			SE	WS	Apical	6	1	0.0011881	1.1881		SE	34	0.55	0.0166667	0.188889	0.0987577
	V15	WS	Plant 23	4.8			SE	WS	Apical	6	2	0.00117381	1.17381		SE	35	0.533333	0.0272166	0.25	0.132288
	V15	WS	Plant 24	3.4			SE	WS	Apical	6	3	0.00116098	1.16098		SE	36	0.541667	0.0204124
	V15	WS	Plant 25	5.6			SE+6	WW	Middle	1	1	0.00685745	6.85745		SE	37	0.483333
	V15	WS	Plant 26	5			SE+6	WW	Middle	1	2	0.006582	6.582		SE+6	1	5.9075	0.902805	4.43401	0.889512
	V15	WS	Plant 27	4.4			SE+6	WW	Middle	1	3	0.00663725	6.63725		SE+6	2	6.74	0.618479	5.56944	0.774089
	V15	WS	Plant 28	4.4			SE+6	WW	Middle	2	1	0.005962	5.962		SE+6	3	6.79107	0.875792	5.59982	0.813984
	SE	WW	Plant 1	9.6			SE+6	WW	Middle	2	2	0.00574286	5.74286		SE+6	4	7.2625	1.08992	5.72738	0.851693
	SE	WW	Plant 2	8.9			SE+6	WW	Middle	2	3	0.005666	5.666		SE+6	5	7.63333	1.08681	5.88611	0.714939
	SE	WW	Plant 3	7.9			SE+6	WW	Middle	3	1	0.005874	5.874		SE+6	6	7.625	1.14676	5.78889	0.78063
	SE	WW	Plant 4	9.6			SE+6	WW	Middle	3	2	0.00628571	6.28571		SE+6	7	7.62917	0.984471	5.84841	0.645454
	SE	WW	Plant 5	10.9			SE+6	WW	Middle	3	3	0.0065	6.5		SE+6	8	7.6625	0.837279	5.96865	0.656741
	SE	WW	Plant 6	9.9			SE+6	WS	Middle	4	1	0.00393922	3.93922		SE+6	9	7.40833	0.836923	5.9	0.632997
	SE	WS	Plant 7	8.6			SE+6	WS	Middle	4	2	0.00425	4.25		SE+6	10	7.45417	1.04037	5.63333	0.642852
	SE	WS	Plant 8	9.6			SE+6	WS	Middle	4	3	0.00457619	4.57619		SE+6	11	7.18417	0.682961	5.53056	0.559818
	SE	WS	Plant 9	8.9			SE+6	WS	Middle	5	1	0.00352549	3.52549		SE+6	12	7.09583	0.914755	5.76905	0.627064
	SE	WS	Plant 10	7.9			SE+6	WS	Middle	5	2	0.00393542	3.93542		SE+6	13	7.225	1.06546	5.75278	0.524959
	SE	WS	Plant 11	9.6			SE+6	WS	Middle	5	3	0.00318837	3.18837		SE+6	14	7.05	1.02286	5.81389	0.49545
	SE	WS	Plant 12	9.2			SE+6	WS	Middle	6	1	0.0042375	4.2375		SE+6	15	7.25	1.09754	5.70833	0.535771
	SE+6	WW	Plant 1	12.6			SE+6	WS	Middle	6	2	0.00401667	4.01667		SE+6	16	6.73333	0.946265	5.68056	0.543845
	SE+6	WW	Plant 2	15.1			SE+6	WS	Middle	6	3	0.004014	4.014		SE+6	17	6.78167	1.27171	5.47778	0.539404
	SE+6	WW	Plant 3	14			SE+6	WW	Apical	1	1	0.00426538	4.26538		SE+6	18	6.54167	1.1429	5.33333	0.552134
	SE+6	WW	Plant 4	15.9			SE+6	WW	Apical	1	2	0.00418846	4.18846		SE+6	19	6.12083	1.11497	5.03611	0.582578
	SE+6	WW	Plant 5	16.4			SE+6	WW	Apical	1	3	0.00411961	4.11961		SE+6	20	5.88333	1.05806	4.66944	0.528492
	SE+6	WW	Plant 6	15.2			SE+6	WW	Apical	2	1	0.00363774	3.63774		SE+6	21	5.8375	1.13177	4.27222	0.529599
	SE+6	WS	Plant 7	10.1			SE+6	WW	Apical	2	2	0.00323115	3.23115		SE+6	22	5.64167	1.01666	4.025	0.616332
	SE+6	WS	Plant 8	11.1			SE+6	WW	Apical	2	3	0.00314407	3.14407		SE+6	23	5.42083	1.01633	3.93333	0.623387
	SE+6	WS	Plant 9	11.2			SE+6	WW	Apical	3	1	0.00367234	3.67234		SE+6	24	5.3125	1.05883	3.60556	0.582089
	SE+6	WS	Plant 10	11.1			SE+6	WW	Apical	3	2	0.00352391	3.52391		SE+6	25	5.15	1.15872	3.20278	0.531218
	SE+6	WS	Plant 11	9.7			SE+6	WW	Apical	3	3				SE+6	26	4.37202	1.03507	2.60278	0.559173
	SE+6	WS	Plant 12	10.7			SE+6	WS	Apical	4	1	0.000961765	0.961765		SE+6	27	4.07917	0.852322	2.47778	0.589973
	Harvest	WW	Plant 1	18.1			SE+6	WS	Apical	4	2	0.00134286	1.34286		SE+6	28	3.90833	1.12983	1.94444	0.447889
	Harvest	WW	Plant 2	20			SE+6	WS	Apical	4	3	0.00103548	1.03548		SE+6	29	3.44083	1.34009	1.64444	0.350546
	Harvest	WW	Plant 3	20.6			SE+6	WS	Apical	5	1	0.0014359	1.4359		SE+6	30	3.37083	1.35495	1.39444	0.308121
	Harvest	WW	Plant 4	18.4			SE+6	WS	Apical	5	2	0.00144359	1.44359		SE+6	31	2.90417	1.25319	1.1	0.235427
	Harvest	WW	Plant 5	16.5			SE+6	WS	Apical	5	3	0.00152051	1.52051		SE+6	32	2.82083	1.25642	0.927778	0.205871
	Harvest	WS	Plant 6	15.4			SE+6	WS	Apical	6	1	0.00152449	1.52449		SE+6	33	2.5875	1.19916	0.733333	0.152874
	Harvest	WS	Plant 7	16.9			SE+6	WS	Apical	6	2	0.0018125	1.8125		SE+6	34	2.27083	1.06363	0.583333	0.0983192
	Harvest	WS	Plant 8	16.1			SE+6	WS	Apical	6	3	0.00177872	1.77872		SE+6	35	2.00833	0.899035	0.541667	0.101357
	Harvest	WS	Plant 9	8.4											SE+6	36	1.5375	0.860592	0.579167	0.0807708
	Harvest	WS	Plant 10	8.8											SE+6	37	1.50417	0.918896	0.420833	0.0504226
EXP II	V14	WW	Plant 1	2.1											SE+6	38	1.23958	0.762969	0.394444	0.0257601
	V14	WW	Plant 2	2.1											SE+6	39	0.975	0.538237
	V14	WW	Plant 3	2.7											SE+6	40	1.51667
	V14	WW	Plant 4	1.8											SE+6	41	1.475
	V14	WW	Plant 5	1.8											SE+6	42	0.883333
	V14	WW	Plant 6	2.3											SE+6	43	0.883333
	V14	WW	Plant 7	1.2
	V14	WS	Plant 8	3
	V14	WS	Plant 9	2.1
	V14	WS	Plant 10	1
	V14	WS	Plant 11	1.5
	V14	WS	Plant 12	1
	V14	WS	Plant 13	2.1
	V14	WS	Plant 14	1.8
	V16	WW	Plant 1	3.4
	V16	WW	Plant 2	2.7
	V16	WW	Plant 3	3.9
	V16	WW	Plant 4	4.5
	V16	WW	Plant 5	3.5
	V16	WW	Plant 6	4.1
	V16	WW	Plant 7	6.3
	V16	WW	Plant 8	3.4
	V16	WW	Plant 9	3.4
	V16	WW	Plant 10	6.5
	V16	WW	Plant 11	6
	V16	WW	Plant 12	7.2
	V16	WS	Plant 13	6.7
	V16	WS	Plant 14	5.3
	V16	WS	Plant 15	3.3
	V16	WS	Plant 16	4.7
	V16	WS	Plant 17	5.2
	V16	WS	Plant 18	3
	V16	WS	Plant 19	7.7
	V16	WS	Plant 20	5.7
	V16	WS	Plant 21	5
	V16	WS	Plant 22	4.8
	V16	WS	Plant 23	5.1
	V16	WS	Plant 24	2.7
	SE	WW	Plant 1	9
	SE	WW	Plant 2	8.8
	SE	WW	Plant 3	8.2
	SE	WW	Plant 4	6.9
	SE	WW	Plant 5	9
	SE	WW	Plant 6	8.7
	SE	WS	Plant 7	8.9
	SE	WS	Plant 8	8.9
	SE	WS	Plant 9	8.4
	SE	WS	Plant 10	7.4
	SE	WS	Plant 11	7.3
	SE	WS	Plant 12	8.4
	SE+6	WW	Plant 1	13.5
	SE+6	WW	Plant 2	12.9
	SE+6	WW	Plant 3	9.8
	SE+6	WW	Plant 4	9.9
	SE+6	WW	Plant 5	9.2
	SE+6	WS	Plant 6	10.5
	SE+6	WS	Plant 7	10.8
	SE+6	WS	Plant 8	11.5
	SE+6	WS	Plant 9	9.3
	SE+6	WS	Plant 10	8.5
	SE+6	WS	Plant 11	10.2
	Harvest	WW	Plant 1	14
	Harvest	WW	Plant 2	13.7
	Harvest	WW	Plant 3	14.9
	Harvest	WW	Plant 4	16.2
	Harvest	WW	Plant 5	13.2
	Harvest	WW	Plant 6	15.2
	Harvest	WW	Plant 7	13.6
	Harvest	WS	Plant 8	11.8
	Harvest	WS	Plant 9	12.5
	Harvest	WS	Plant 10	10.5
	Harvest	WS	Plant 11	11.8
	Harvest	WS	Plant 12	12.2
	Harvest	WS	Plant 13	13.5
	Harvest	WS	Plant 14	11.8
	Harvest	WS	Plant 15	13.2

## Sheet: Fig. 5
EXP I	SE_Silk length (cm)						EXP II	SE_Silk length (cm)
	Silk position	WW_mean value	WW_se	WS_mean value	WS_se			Silk position	WW_mean value	WW_se	WS_mean value	WS_se
	0-5	22.6048	1.2099	9.0755	0.7915			1	9.4914	2.1124	5.6556	0.9155
	6-10	22.9085	0.6979	11.9396	1.0222			2	14.0117	2.2909	6.4514	1.4035
	11-15	20.5356	0.5387	12.9707	0.5222			3	15.7789	2.298	9.675	1.3732
	16-20	18.2829	0.7198	11.3429	1.0223			4	16.1845	2.2694	10.5622	1.1791
	21-25	16.2756	0.6266	8.6597	1.6248			5	16.7921	2.4148	11.6178	0.7957
	26-30	13.3941	0.5264	6.1394	0.8948			6	17.0505	2.1324	12.8411	0.8801
	31-35	10.625	0.5875	3.3725	0.5262			7	17.0831	2.0484	12.7558	1.0714
	36-40	5.3944	0.4927	1.2714	0.3865			8	16.2574	1.9563	13.1378	0.9829
	41-45	2.7882	0.4027	0.4033	0.0835			9	17.214	1.9926	13.2711	0.9204
	>45	0.8903	0.2988	0.2125	0.0102			10	16.6472	1.7401	13.1885	1.0878
	SE+6_Distance between silk tip to husk tip (cm)							11	15.8277	1.7575	13.3542	0.9377
	Silk position	WW_mean value	WW_se	WS_mean value	WS_se			12	15.179	1.5517	12.8303	1.1241
	1	0	0	14.8083	3.9933			13	15.3639	1.5803	12.6733	1.1357
	2	0	0	8.5659	1.8482			14	14.5218	1.6126	11.9964	0.9916
	3	0	0	5.0633	1.8563			15	13.3094	1.5735	12.0483	1.1249
	4	0	0	2.4278	1.3058			16	12.7713	1.476	11.3383	1.1284
	5	0	0	2.2375	0.719			17	11.9179	1.6283	10.586	1.2352
	6	0	0	1.1458	0.6367			18	11.0633	1.433	9.8842	1.209
	7	0	0	1.8542	1.0374			19	10.625	1.4141	9.0058	1.1916
	8	0	0	0.919	0.919			20	9.5912	1.368	8.7777	1.2916
	9	0	0	2.0095	0.772			21	9.0665	1.3256	7.9116	1.3765
	10	0	0	0.8583	0.4444			22	7.9185	1.1657	7.5106	1.2777
	11	0	0	0.6407	0.3822			23	7.6794	1.4314	6.964	1.3039
	12	0	0	0.2375	0.2375			24	6.9655	1.3383	6.0971	1.3476
	13	0	0	0.5958	0.3977			25	5.8035	1.2449	5.1161	1.1793
	14	0	0	0.3917	0.3917			26	4.9101	1.1	4.4914	1.2379
	15	0	0	0.6048	0.6048			27	4.3319	1.0665	3.7554	0.8904
	16	0	0	0	0			28	3.3501	0.8137	3.2769	0.8612
	17	0	0	0.5679	0.2874			29	2.7105	0.7626	2.9084	0.7683
	18	0	0	0.2444	0.2444			30	2.246	0.6697	2.4029	0.66
	19	0	0	0.2083	0.2083			31	1.8452	0.5557	2.0581	0.5642
	20	0	0	0.3833	0.3833			32	1.521	0.512	1.6862	0.524
	21	0	0	0.65	0.65			33	1.315	0.4559	1.3659	0.5124
	22	0	0	0.2042	0.2042			34	1.0789	0.401	1.0577	0.4287
	23	0	0	1.8742	1.3999			35	0.8058	0.306	0.9645	0.4258
	24	0	0	2.0833	2.0833			36	0.6633	0.2385	0.7107	0.3161
	25	0	0	2.6583	2.3349			37	0.6308	0.2163	0.625	0.2737
	26	0	0	3.4663	2.9219			38	0.5411	0.1927	0.6222	0.323
	27	0	0	3.4736	2.1986			39	0.3822	0.0755	0.4833	0.2351
	28	0	0	4.2579	2.5295			40	0.37	3.0133	0.675
	29	0	0	3.7657	2.6481			41	0.3	1.7778	0.475
	30	0	0	5.2943	2.816			42			0.45
	31	0	0	4.3406	2.6493			43			0.3
	32	0	0	5.2	2.6889			SE+6_Distance between silk tip to husk tip (cm)
	33	0	0	6.2444	2.5177			Silk position	WW_mean value	WW_se	WS_mean value	WS_se
	34	0	0	6.3481	2.4951			1	3.275	1.8962	12.6274	1.8773
	35	0	0	6.9204	2.3411			2	0.5958	0.5261	6.3011	2.455
	36	0	0	7.6056	1.9282			3	0.2979	0.2183	4.6304	2.2864
	37	0	0	8.5663	1.8594			4	0.1813	0.1813	3.7041	1.8689
	38	0	0	9.1581	1.6456			5	0	0	3.0989	1.8435
	39	0	0	9.7789	1.9785			6	0	0	2.2693	1.9315
	40	0	0	10.6171	1.1466			7	0	0	1.9426	1.7793
	41	0	0	11.2942	0.8889			8	0	0	2.0794	1.723
	42	0	0	11.575	1.1227			9	0	0	1.6048	1.6048
	43	0	0	12.5277	0.4775			10	0	0	1.8532	1.3692
	44	0	0	12.5411	0.6378			11	0	0	1.4802	1.4574
	45	0.96	0.96	12.7571				12	0	0	1.2818	1.2761
	46	0.95	0.7147	12.7571				13	0	0	1.1021	1.1021
	47	2.4681	0.1111	13.4				14	0	0	1.0433	1.0433
	48	3.153	0.8494	13.56				15	0	0	1.13	1.13
	49	4.9074	1.0333	13.82				16	0	0	1.11	0.9387
	50	6.3788	1.3689	13.8714				17	0	0	1.0021	0.8415
	51	7.1032	1.3861	13.9444				18	0	0	1.075	0.9027
	52	5.34						19	0	0	1.3384	0.8786
	53	6.8467						20	0	0	1.6535	0.8766
	54	8.2833						21	0	0	1.9537	1.0385
	55	8.3667						22	0	0	2.0847	1.1079
	56	8.9625						23	0.0306	0.0306	3.0979	1.3185
								24	0.0125	0.0125	4.0995	1.3389
								25	0.0625	0.0625	4.353	1.4456
								26	0.35	0.2697	4.7045	1.3879
								27	0.5385	0.406	5.45	1.4175
								28	1.3875	0.9841	6.6667	1.3314
								29	3.1006	1.7939	7.0521	0.8765
								30	3.2025	1.8491	7.8958	0.8128
								31	3.6821	2.1286	8.6742	0.5208
								32	4.371	2.2792	9.2813	0.39
								33	4.8588	2.6073	9.7991	0.3041
								34	5.7866	2.4027	9.9881	0.4108
								35	7.0179	2.427	10.5638	0.253
								36	7.1469	2.5561	10.6333	0.3183
								37	7.2972	3.6418	10.7036	0.332
								38	7.8518	3.2725	10.7897	0.4533
								39	7.5867	3.5698	10.7542	0.4869
								40	7.9467	3.2438	10.7733	0.4933
								41	8.7556	1.7778	11.2333	0.1361
								42	6.1		11
								43			11	0.4775

## Sheet: Fig. 6
Sugar concentration (mg/g)
EXP I	Sampling stage	Tissue	Treatment	Position	Plant	Code	Fructose (mg/g)	Glucose (mg/g)	Sucrose (mg/g)	Total sugar		EXP II	Sampling stage	Tissue	Treatment	Position	Plant	Code	Fructose (mg/g)	Glucose (mg/g)	Sucrose (mg/g)	Total sugar
	V16	Ovary	WW	Basal	1	WWB	5.22962	11.1121	24.0581	40.3999			V16	Ovary	WW	Basal	1	WWB	6.33346	12.2411	7.67712	26.2517
	V16	Ovary	WW	Basal	2	WWB	6.88668	10.8407	19.4243	37.1517			V16	Ovary	WW	Basal	2	WWB	9.80076	14.839	25.3655	50.0052
	V16	Ovary	WW	Basal	3	WWB	3.97924	9.35561	18.6863	32.0212			V16	Ovary	WW	Basal	3	WWB	17.0606	23.1614	20.6034	60.8254
	V16	Ovary	WW	Basal	4	WWB	2.98537	3.5852	16.043	22.6136			V16	Ovary	WW	Basal	4	WWB	7.02507	9.53206	19.7939	36.3511
	V16	Ovary	WW	Basal	5	WWB	9.33713	13.7014	12.6196	35.6581			V16	Ovary	WW	Basal	5	WWB	7.72236	15.7583	21.9535	45.4342
	V16	Ovary	WW	Basal	6	WWB	5.96376	12.6931	14.1207	32.7775			V16	Ovary	WW	Basal	6	WWB	6.99925	11.5586	32.0486	50.6065
	V16	Ovary	WW	Basal	7	WWB	7.22871	11.6135	15.8392	34.6814			V16	Ovary	WW	Basal	7	WWB	3.47179	4.70549	40.0938	48.271
	V16	Ovary	WW	Basal	8	WWB	3.81332	9.5376	13.1835	26.5344			V16	Ovary	WW	Basal	8	WWB	3.71667	4.69308	42.7206	51.1303
	V16	Ovary	WW	Apical	1	WWA	3.12856	3.64842	20.4181	27.1951			V16	Ovary	WW	Basal	9	WWB	4.43608	6.7434	31.516	42.6954
	V16	Ovary	WW	Apical	2	WWA	0.0636639	2.06699	18.6306	20.7612			V16	Ovary	WW	Apical	1	WWA	11.365	15.9935	26.6102	53.9687
	V16	Ovary	WW	Apical	3	WWA	0.52402	1.18956	18.1944	19.9079			V16	Ovary	WW	Apical	2	WWA
	V16	Ovary	WW	Apical	4	WWA	3.19373	1.60211	14.8898	19.6856			V16	Ovary	WW	Apical	3	WWA	8.02355	21.3044	24.586	53.9139
	V16	Ovary	WW	Apical	5	WWA	0.610976	0.792698	6.28626	7.68994			V16	Ovary	WW	Apical	4	WWA	5.58908	13.5878	23.0849	42.2618
	V16	Ovary	WW	Apical	6	WWA	8.75969	9.78118	14.7202	33.261			V16	Ovary	WW	Apical	5	WWA	8.11171	12.2473	29.2446	49.6036
	V16	Ovary	WW	Apical	7	WWA	0.801922	0.455429	12.9327	14.1901			V16	Ovary	WW	Apical	6	WWA	6.33383	6.71214	22.8544	35.9003
	V16	Ovary	WW	Apical	8	WWA	1.50536	0.902753	11.9486	14.3568			V16	Ovary	WW	Apical	7	WWA
	V16	Ovary	WS	Basal	9	WSB	6.30141	13.2185	44.9312	64.4512			V16	Ovary	WW	Apical	8	WWA
	V16	Ovary	WS	Basal	10	WSB	4.89692	8.31062	42.3053	55.5129			V16	Ovary	WW	Apical	9	WWA	1.94266	2.35002	29.8284	34.1211
	V16	Ovary	WS	Basal	11	WSB	9.01081	18.115	36.3115	63.4373			V16	Ovary	WS	Basal	10	WSB	5.86862	7.67517	38.1468	51.6906
	V16	Ovary	WS	Basal	12	WSB	10.8502	20.0377	50.3985	81.2864			V16	Ovary	WS	Basal	11	WSB	7.17945	13.9975	39.7046	60.8816
	V16	Ovary	WS	Basal	13	WSB	7.02259	16.9229	28.637	52.5824			V16	Ovary	WS	Basal	12	WSB	9.56515	16.828	25.2385	51.6316
	V16	Ovary	WS	Basal	14	WSB	8.55505	11.675	33.9686	54.1987			V16	Ovary	WS	Basal	13	WSB	7.91343	13.5213	39.2282	60.6629
	V16	Ovary	WS	Basal	15	WSB	3.43981	4.93517	17.4953	25.8703			V16	Ovary	WS	Basal	14	WSB	8.32596	18.0094	55.0125	81.3479
	V16	Ovary	WS	Basal	16	WSB	6.80891	7.71061	21.7568	36.2764			V16	Ovary	WS	Basal	15	WSB	13.1372	19.9037	38.3251	71.3661
	V16	Ovary	WS	Apical	9	WSA	5.51551	13.5698	48.1943	67.2796			V16	Ovary	WS	Basal	16	WSB	3.45085	6.33364	57.8182	67.6027
	V16	Ovary	WS	Apical	10	WSA	5.84335	14.0406	45.9231	65.8071			V16	Ovary	WS	Basal	17	WSB	7.12248	7.89441	47.8451	62.862
	V16	Ovary	WS	Apical	11	WSA	5.4423	12.154	34.8785	52.4748			V16	Ovary	WS	Apical	10	WSA	2.55939	3.66821	34.8693	41.0969
	V16	Ovary	WS	Apical	12	WSA	6.0059	9.63605	43.3653	59.0073			V16	Ovary	WS	Apical	11	WSA	2.91299	6.59392	31.0009	40.5078
	V16	Ovary	WS	Apical	13	WSA	6.40687	12.4893	35.4597	54.3559			V16	Ovary	WS	Apical	12	WSA	9.89939	14.2529	42.0269	66.1791
	V16	Ovary	WS	Apical	14	WSA	3.35414	4.05398	23.1829	30.591			V16	Ovary	WS	Apical	13	WSA	5.77575	9.50652	50.8829	66.1651
	V16	Ovary	WS	Apical	15	WSA							V16	Ovary	WS	Apical	14	WSA	5.04686	13.8619	60.9599	79.8687
	V16	Ovary	WS	Apical	16	WSA	4.62367	5.01639	15.7968	25.4368			V16	Ovary	WS	Apical	15	WSA	6.97835	10.6181	43.286	60.8825
	SE	Ovary	WW	Basal	1	WWB	8.54699	11.3741	30.1115	50.0326			V16	Ovary	WS	Apical	16	WSA	1.06541	2.71355	57.8681	61.6471
	SE	Ovary	WW	Basal	2	WWB	7.18538	10.5254	27.5425	45.2532			V16	Ovary	WS	Apical	17	WSA
	SE	Ovary	WW	Basal	3	WWB	2.70954	7.06893	27.3801	37.1586			SE	Ovary	WW	Lower	1	WWL	12.1915	19.2565	25.2267	56.6747
	SE	Ovary	WW	Basal	4	WWB	10.6467	18.0976	16.5826	45.3269			SE	Ovary	WW	Lower	2	WWL	10.3062	25.613	16.1321	52.0512
	SE	Ovary	WW	Basal	5	WWB	15.8976	22.3791	18.4937	56.7704			SE	Ovary	WW	Lower	3	WWL	7.05785	18.3223	21.1603	46.5404
	SE	Ovary	WW	Basal	6	WWB	12.7558	23.7847	28.9484	65.4889			SE	Ovary	WW	Lower	4	WWL	7.34599	15.8541	22.1272	45.3273
	SE	Ovary	WW	Apical	1	WWA	5.51213	6.36843	44.0971	55.9777			SE	Ovary	WW	Lower	5	WWL	8.22033	15.35	16.0853	39.6556
	SE	Ovary	WW	Apical	2	WWA	7.65634	9.04978	35.0492	51.7554			SE	Ovary	WW	Lower	6	WWL	9.34046	21.4368	30.6327	61.4099
	SE	Ovary	WW	Apical	3	WWA							SE	Ovary	WW	Middle	1	WWM	1.60006	0.812659	21.0947	23.5074
	SE	Ovary	WW	Apical	4	WWA	8.99786	11.1678	19.3693	39.535			SE	Ovary	WW	Middle	2	WWM	11.6873	17.135	17.0188	45.8411
	SE	Ovary	WW	Apical	5	WWA	7.40889	15.1884	17.4015	39.9988			SE	Ovary	WW	Middle	3	WWM	10.2585	23.2222	20.4277	53.9084
	SE	Ovary	WW	Apical	6	WWA	8.38033	19.6853	25.2355	53.3011			SE	Ovary	WW	Middle	4	WWM	6.08122	16.6958	28.1462	50.9232
	SE	Ovary	WS	Basal	7	WSB	10.8737	16.3944	62.5753	89.8434			SE	Ovary	WW	Middle	5	WWM	12.1427	20.0234	25.5784	57.7445
	SE	Ovary	WS	Basal	8	WSB	11.1681	16.8319	37.2218	65.2217			SE	Ovary	WW	Middle	6	WWM	8.61657	22.5931	32.757	63.9667
	SE	Ovary	WS	Basal	9	WSB	10.2739	18.2128	41.7406	70.2274			SE	Ovary	WW	Apical	1	WWA	10.724	16.6769	26.2287	53.6296
	SE	Ovary	WS	Basal	10	WSB	13.3572	22.8365	35.9529	72.1466			SE	Ovary	WW	Apical	2	WWA	10.5104	18.9203	25.6142	55.0449
	SE	Ovary	WS	Basal	11	WSB	11.6285	28.1527	36.3375	76.1188			SE	Ovary	WW	Apical	3	WWA	7.09615	12.5677	19.8419	39.5058
	SE	Ovary	WS	Basal	12	WSB	12.6189	25.2145	31.6743	69.5076			SE	Ovary	WW	Apical	4	WWA	2.89383	3.49548	22.8831	29.2724
	SE	Ovary	WS	Apical	7	WSA	8.70642	11.6019	71.4424	91.7508			SE	Ovary	WW	Apical	5	WWA	6.80265	12.6372	30.5963	50.0361
	SE	Ovary	WS	Apical	8	WSA	10.6187	13.0838	25.1675	48.8699			SE	Ovary	WW	Apical	6	WWA	5.87333	15.5638	36.7122	58.1493
	SE	Ovary	WS	Apical	9	WSA	12.4417	19.955	50.4541	82.8508			SE	Ovary	WS	Lower	7	WSL	12.9744	25.1712	38.7942	76.9398
	SE	Ovary	WS	Apical	10	WSA	11.0266	19.6543	46.8066	77.4875			SE	Ovary	WS	Lower	8	WSL	9.83015	28.2868	29.4557	67.5727
	SE	Ovary	WS	Apical	11	WSA	5.46615	15.8512	34.8201	56.1375			SE	Ovary	WS	Lower	9	WSL	10.4236	24.4153	40.1295	74.9684
	SE	Ovary	WS	Apical	12	WSA	17.4598	30.1055	15.4761	63.0414			SE	Ovary	WS	Lower	10	WSL	11.0084	24.9182	51.4049	87.3315
	SE+6	Ovary	WW	Basal	1	WWB	15.0965	35.408	24.433	74.9374			SE	Ovary	WS	Lower	11	WSL	10.3649	23.3964	45.9013	79.6625
	SE+6	Ovary	WW	Basal	2	WWB	19.5084	25.8423	15.4088	60.7595			SE	Ovary	WS	Lower	12	WSL	12.9651	19.0492	44.048	76.0622
	SE+6	Ovary	WW	Basal	3	WWB	11.5697	27.5665	26.8336	65.9699			SE	Ovary	WS	Middle	7	WSM	17.4737	31.7519	33.6819	82.9075
	SE+6	Ovary	WW	Basal	4	WWB	13.1434	23.7956	27.5229	64.4619			SE	Ovary	WS	Middle	8	WSM	11.7392	25.0841	28.9673	65.7905
	SE+6	Ovary	WW	Basal	5	WWB	9.93553	31.9407	43.9019	85.7782			SE	Ovary	WS	Middle	9	WSM	9.48792	19.3753	45.49	74.3532
	SE+6	Ovary	WW	Basal	6	WWB	14.5884	32.0927	29.0761	75.7571			SE	Ovary	WS	Middle	10	WSM	11.0294	18.7384	47.1676	76.9354
	SE+6	Ovary	WW	Apical	1	WWA	18.1718	27.8875	25.302	71.3612			SE	Ovary	WS	Middle	11	WSM	15.0733	20.9147	57.9967	93.9846
	SE+6	Ovary	WW	Apical	2	WWA	13.1131	26.4032	15.719	55.2354			SE	Ovary	WS	Middle	12	WSM	17.8541	27.5907	33.524	78.9687
	SE+6	Ovary	WW	Apical	3	WWA	18.5352	35.9806	33.9385	88.4543			SE	Ovary	WS	Apical	7	WSA	11.9672	30.6674	45.3187	87.9533
	SE+6	Ovary	WW	Apical	4	WWA	11.3772	26.7635	24.1402	62.2809			SE	Ovary	WS	Apical	8	WSA	11.932	14.8785	48.201	75.0115
	SE+6	Ovary	WW	Apical	5	WWA	12.7542	28.1555	35.1085	76.0183			SE	Ovary	WS	Apical	9	WSA	6.88795	11.4208	60.8452	79.154
	SE+6	Ovary	WW	Apical	6	WWA	10.9272	28.2367	36.896	76.06			SE	Ovary	WS	Apical	10	WSA	2.08031	5.14034	49.9832	57.2038
	SE+6	Ovary	WS	Basal	7	WSB	13.7195	34.3301	29.6747	77.7243			SE	Ovary	WS	Apical	11	WSA	9.47768	18.0383	53.3439	80.8598
	SE+6	Ovary	WS	Basal	8	WSB	9.3034	26.6644	21.1229	57.0907			SE	Ovary	WS	Apical	12	WSA	7.40883	14.0939	48.7238	70.2265
	SE+6	Ovary	WS	Basal	9	WSB	14.9057	30.6631	36.7784	82.3472			SE+6	Ovary	WW	Lower	1	WWL	17.1982	24.9995	18.4681	60.6658
	SE+6	Ovary	WS	Basal	10	WSB	8.18798	23.6696	19.2327	51.0903			SE+6	Ovary	WW	Lower	2	WWL	17.4709	25.9206	24.692	68.0835
	SE+6	Ovary	WS	Basal	11	WSB	8.90194	21.2509	15.0536	45.2065			SE+6	Ovary	WW	Lower	3	WWL	15.6123	26.614	28.829	71.0552
	SE+6	Ovary	WS	Basal	12	WSB	5.27015	23.0513	28.6167	56.9382			SE+6	Ovary	WW	Lower	4	WWL	11.0509	24.4489	31.7736	67.2734
	SE+6	Ovary	WS	Apical	7	WSA	9.91884	26.3006	18.7612	54.9806			SE+6	Ovary	WW	Lower	5	WWL
	SE+6	Ovary	WS	Apical	8	WSA	6.52206	20.6341	8.7968	35.9529			SE+6	Ovary	WW	Lower	6	WWL
	SE+6	Ovary	WS	Apical	9	WSA	18.3967	29.9164	36.322	84.6351			SE+6	Ovary	WW	Middle	1	WWM	15.4644	26.1034	16.3858	57.9536
	SE+6	Ovary	WS	Apical	10	WSA	16.0123	37.1384	13.5359	66.6867			SE+6	Ovary	WW	Middle	2	WWM
	SE+6	Ovary	WS	Apical	11	WSA	6.37322	21.009	5.95346	33.3357			SE+6	Ovary	WW	Middle	3	WWM	9.25648	15.0052	10.181	34.4426
	SE+6	Ovary	WS	Apical	12	WSA	12.051	27.8179	18.1782	58.0471			SE+6	Ovary	WW	Middle	4	WWM	11.5762	25.3459	22.9917	59.9138
	V16	Silk	WW	Basal	1	WWB	8.05601	19.4971	13.5601	41.1133			SE+6	Ovary	WW	Middle	5	WWM	12.7709	23.7957	15.3604	51.9269
	V16	Silk	WW	Basal	2	WWB							SE+6	Ovary	WW	Middle	6	WWM
	V16	Silk	WW	Basal	3	WWB	-0.424252	-0.476327	7.22633	6.32575			SE+6	Ovary	WW	Apical	1	WWA	18.7868	26.5056	18.0945	63.3868
	V16	Silk	WW	Basal	4	WWB	-0.130037	-0.127473	5.10414	4.84663			SE+6	Ovary	WW	Apical	2	WWA	16.4833	27.4737	14.1575	58.1145
	V16	Silk	WW	Basal	5	WWB	0.102872	1.44264	7.47426	9.01977			SE+6	Ovary	WW	Apical	3	WWA	14.4625	24.5871	7.86065	46.9102
	V16	Silk	WW	Basal	6	WWB	8.56438	14.1426	9.4989	32.2059			SE+6	Ovary	WW	Apical	4	WWA	12.6028	24.9198	7.53275	45.0554
	V16	Silk	WW	Basal	7	WWB							SE+6	Ovary	WW	Apical	5	WWA	8.86903	13.1441	5.24887	27.262
	V16	Silk	WW	Basal	8	WWB	-2.67298	0.996241	8.46632	6.78957			SE+6	Ovary	WW	Apical	6	WWA
	V16	Silk	WW	Apical	1	WWA	8.18879	14.258	17.8056	40.2524			SE+6	Ovary	WS	Lower	7	WSL	16.3687	28.2201	25.8329	70.4218
	V16	Silk	WW	Apical	2	WWA							SE+6	Ovary	WS	Lower	8	WSL	14.8129	21.3717	18.1808	54.3654
	V16	Silk	WW	Apical	3	WWA							SE+6	Ovary	WS	Lower	9	WSL	13.5086	23.3623	18.1042	54.9751
	V16	Silk	WW	Apical	4	WWA							SE+6	Ovary	WS	Lower	10	WSL	3.8225	11.8159	7.28819	22.9266
	V16	Silk	WW	Apical	5	WWA							SE+6	Ovary	WS	Lower	11	WSL	10.7046	24.8122	27.7877	63.3044
	V16	Silk	WW	Apical	6	WWA							SE+6	Ovary	WS	Lower	12	WSL	16.3406	28.0617	28.1734	72.5757
	V16	Silk	WW	Apical	7	WWA							SE+6	Ovary	WS	Middle	7	WSM	15.365	24.7409	28.7876	68.8934
	V16	Silk	WW	Apical	8	WWA							SE+6	Ovary	WS	Middle	8	WSM	20.9203	26.9766	25.6192	73.5161
	V16	Silk	WS	Basal	9	WSB	18.7625	33.214	15.0731	67.0497			SE+6	Ovary	WS	Middle	9	WSM	15.4125	25.2753	25.6004	66.2883
	V16	Silk	WS	Basal	10	WSB	5.41571	8.9997	24.5169	38.9323			SE+6	Ovary	WS	Middle	10	WSM	5.86857	28.3034	6.25468	40.4267
	V16	Silk	WS	Basal	11	WSB	20.9735	29.5549	13.2578	63.7861			SE+6	Ovary	WS	Middle	11	WSM	6.90361	21.2668	27.5979	55.7683
	V16	Silk	WS	Basal	12	WSB	16.3155	24.841	18.1669	59.3234			SE+6	Ovary	WS	Middle	12	WSM	17.8315	25.6553	28.1947	71.6816
	V16	Silk	WS	Basal	13	WSB	19.2809	27.0476	19.663	65.9915			SE+6	Ovary	WS	Apical	7	WSA	14.5743	22.584	19.709	56.8673
	V16	Silk	WS	Basal	14	WSB	14.6488	14.6315	17.9117	47.192			SE+6	Ovary	WS	Apical	8	WSA	11.4206	14.0619	20.1098	45.5923
	V16	Silk	WS	Basal	15	WSB	2.04263	3.70336	7.95875	13.7048			SE+6	Ovary	WS	Apical	9	WSA	13.2372	19.667	17.4835	50.3877
	V16	Silk	WS	Basal	16	WSB	13.4532	14.8826	11.1307	39.4665			SE+6	Ovary	WS	Apical	10	WSA	8.9122	18.8291	6.19707	33.9384
	V16	Silk	WS	Apical	9	WSA	12.5595	19.5745	22.8087	54.9426			SE+6	Ovary	WS	Apical	11	WSA	11.1549	22.5054	13.021	46.6814
	V16	Silk	WS	Apical	10	WSA							SE+6	Ovary	WS	Apical	12	WSA	14.4029	21.4271	26.498	62.328
	V16	Silk	WS	Apical	11	WSA							V16	Silk	WW	Basal	1	WWB	23.2938	30.7239	12.6861	66.7038
	V16	Silk	WS	Apical	12	WSA	5.47013	11.7834	19.465	36.7185			V16	Silk	WW	Basal	2	WWB	20.4838	30.9714	15.1219	66.5771
	V16	Silk	WS	Apical	13	WSA	11.5418	21.0178	15.6677	48.2272			V16	Silk	WW	Basal	3	WWB	25.412	34.2672	13.0512	72.7304
	V16	Silk	WS	Apical	14	WSA	2.79401	3.47179	9.27265	15.5385			V16	Silk	WW	Basal	4	WWB	8.68393	12.4615	11.683	32.8284
	V16	Silk	WS	Apical	15	WSA							V16	Silk	WW	Basal	5	WWB	20.2093	30.071	12.62	62.9002
	V16	Silk	WS	Apical	16	WSA	4.27311	3.86645	5.949	14.0886			V16	Silk	WW	Basal	6	WWB	6.11897	7.37362	16.1999	29.6925
	SE	Silk	WW	Basal	1	WWB	18.8201	21.743	12.7672	53.3303			V16	Silk	WW	Basal	7	WWB
	SE	Silk	WW	Basal	2	WWB	15.3052	17.8504	7.29634	40.452			V16	Silk	WW	Basal	8	WWB
	SE	Silk	WW	Basal	3	WWB	19.2231	22.2911	8.35502	49.8692			V16	Silk	WW	Basal	9	WWB	10.0022	9.81255	13.5294	33.3442
	SE	Silk	WW	Basal	4	WWB	15.3411	27.6852	4.34646	47.3728			V16	Silk	WW	Apical	1	WWA
	SE	Silk	WW	Basal	5	WWB	20.0014	33.1237	6.50765	59.6327			V16	Silk	WW	Apical	2	WWA
	SE	Silk	WW	Basal	6	WWB	14.9939	20.6466	7.51295	43.1534			V16	Silk	WW	Apical	3	WWA	15.7162	35.4938	20.362	71.572
	SE	Silk	WW	Apical	1	WWA	17.2455	19.3224	10.5717	47.1395			V16	Silk	WW	Apical	4	WWA
	SE	Silk	WW	Apical	2	WWA	18.0826	20.5349	12.3011	50.9186			V16	Silk	WW	Apical	5	WWA	13.4851	18.1948	14.5998	46.2796
	SE	Silk	WW	Apical	3	WWA	18.4255	20.546	10.223	49.1945			V16	Silk	WW	Apical	6	WWA
	SE	Silk	WW	Apical	4	WWA	18.4984	29.0728	7.52345	55.0947			V16	Silk	WW	Apical	7	WWA
	SE	Silk	WW	Apical	5	WWA	21.2842	34.1206	10.0391	65.4439			V16	Silk	WW	Apical	8	WWA
	SE	Silk	WW	Apical	6	WWA	22.7061	30.5488	7.68709	60.942			V16	Silk	WW	Apical	9	WWA
	SE	Silk	WS	Basal	7	WSB	23.4316	30.3294	21.9293	75.6903			V16	Silk	WS	Basal	10	WSB	15.8013	21.9006	19.7667	57.4686
	SE	Silk	WS	Basal	8	WSB	21.395	26.1822	11.5007	59.078			V16	Silk	WS	Basal	11	WSB	18.9336	28.0879	22.0157	69.0371
	SE	Silk	WS	Basal	9	WSB	22.8631	39.7231	12.6343	75.2205			V16	Silk	WS	Basal	12	WSB	22.4203	35.1276	14.2058	71.7537
	SE	Silk	WS	Basal	10	WSB	23.4618	38.8799	16.9713	79.3129			V16	Silk	WS	Basal	13	WSB	15.631	24.407	24.3649	64.4029
	SE	Silk	WS	Basal	11	WSB	24.2475	36.0783	13.6958	74.0215			V16	Silk	WS	Basal	14	WSB	17.438	29.9745	20.344	67.7565
	SE	Silk	WS	Basal	12	WSB	25.6111	36.1151	17.9877	79.7139			V16	Silk	WS	Basal	15	WSB	19.0378	29.6016	15.1138	63.7533
	SE	Silk	WS	Apical	7	WSA	25.437	31.514	22.2251	79.176			V16	Silk	WS	Basal	16	WSB	5.42877	5.9714	23.7819	35.1821
	SE	Silk	WS	Apical	8	WSA	21.9743	26.6364	14.0482	62.6589			V16	Silk	WS	Basal	17	WSB	14.9016	18.0105	15.5337	48.4458
	SE	Silk	WS	Apical	9	WSA	24.4723	34.7014	14.8195	73.9932			V16	Silk	WS	Apical	10	WSA
	SE	Silk	WS	Apical	10	WSA	23.0237	37.4767	19.7741	80.2745			V16	Silk	WS	Apical	11	WSA
	SE	Silk	WS	Apical	11	WSA	24.6244	35.5885	16.954	77.1669			V16	Silk	WS	Apical	12	WSA	20.4634	25.1953	13.4989	59.1575
	SE	Silk	WS	Apical	12	WSA							V16	Silk	WS	Apical	13	WSA
	SE+6	Silk	WW	Basal	1	WWB	22.6809	37.6614	12.6323	72.9746			V16	Silk	WS	Apical	14	WSA	4.42917	8.93478	28.7285	42.0925
	SE+6	Silk	WW	Basal	2	WWB	19.9268	32.8079	10.3122	63.0469			V16	Silk	WS	Apical	15	WSA	15.3729	21.3188	17.1025	53.7942
	SE+6	Silk	WW	Basal	3	WWB	20.813	46.1326	18.0965	85.0421			V16	Silk	WS	Apical	16	WSA
	SE+6	Silk	WW	Basal	4	WWB	22.5612	40.4661	13.3729	76.4002			V16	Silk	WS	Apical	17	WSA	6.97451	6.51894	21.0106	34.504
	SE+6	Silk	WW	Basal	5	WWB	23.0917	41.1637	18.3625	82.6179			SE	Silk	WW	Lower	1	WWL	25.1752	36.6211	13.525	75.3212
	SE+6	Silk	WW	Basal	6	WWB	24.7903	45.9822	14.9246	85.697			SE	Silk	WW	Lower	2	WWL	12.6577	27.032	9.79119	49.4809
	SE+6	Silk	WW	Apical	1	WWA	27.3632	48.6773	17.3839	93.4244			SE	Silk	WW	Lower	3	WWL	19.5516	25.8238	8.75419	54.1295
	SE+6	Silk	WW	Apical	2	WWA	21.9761	35.2338	8.13371	65.3436			SE	Silk	WW	Lower	4	WWL	21.2917	30.1118	13.8954	65.2989
	SE+6	Silk	WW	Apical	3	WWA	29.7761	53.0412	12.1311	94.9485			SE	Silk	WW	Lower	5	WWL	19.8642	29.5	9.28938	58.6536
	SE+6	Silk	WW	Apical	4	WWA	21.7408	36.9821	11.6111	70.334			SE	Silk	WW	Lower	6	WWL	20.0315	34.4102	11.188	65.6297
	SE+6	Silk	WW	Apical	5	WWA	23.4794	44.0731	10.9238	78.4762			SE	Silk	WW	Middle	1	WWM	21.8778	26.4625	8.6372	56.9774
	SE+6	Silk	WW	Apical	6	WWA	24.6158	40.2508	18.726	83.5926			SE	Silk	WW	Middle	2	WWM	18.4105	29.8021	5.6381	53.8507
	SE+6	Silk	WS	Basal	7	WSB	24.378	46.5713	16.2645	87.2138			SE	Silk	WW	Middle	3	WWM	13.7882	23.5769	7.89873	45.2639
	SE+6	Silk	WS	Basal	8	WSB	20.9536	41.4664	14.5216	76.9416			SE	Silk	WW	Middle	4	WWM	22.5166	32.8613	13.0065	68.3844
	SE+6	Silk	WS	Basal	9	WSB	21.5808	40.5125	17.2611	79.3544			SE	Silk	WW	Middle	5	WWM	21.1974	32.5945	11.8908	65.6827
	SE+6	Silk	WS	Basal	10	WSB	16.0089	39.9522	8.78375	64.7449			SE	Silk	WW	Middle	6	WWM	23.3032	37.3707	14.1408	74.8147
	SE+6	Silk	WS	Basal	11	WSB	14.8515	38.3834	12.9661	66.201			SE	Silk	WW	Apical	1	WWA	19.2016	32.9913	17.0864	69.2793
	SE+6	Silk	WS	Basal	12	WSB	18.081	39.8702	16.3741	74.3253			SE	Silk	WW	Apical	2	WWA	15.9314	18.3235	3.28873	37.5436
	SE+6	Silk	WS	Apical	7	WSA	16.7188	38.5582	12.4436	67.7206			SE	Silk	WW	Apical	3	WWA	19.6096	26.9289	11.2014	57.7399
	SE+6	Silk	WS	Apical	8	WSA	18.294	39.5895	10.6405	68.524			SE	Silk	WW	Apical	4	WWA
	SE+6	Silk	WS	Apical	9	WSA	25.8983	46.5722	18.8037	91.2742			SE	Silk	WW	Apical	5	WWA	17.165	23.4953	12.577	53.2373
	SE+6	Silk	WS	Apical	10	WSA	18.9055	39.1647	9.08619	67.1564			SE	Silk	WW	Apical	6	WWA	15.2732	22.1477	19.2627	56.6836
	SE+6	Silk	WS	Apical	11	WSA	24.2305	42.8458	12.0633	79.1396			SE	Silk	WS	Lower	7	WSL	24.7733	40.8057	19.5786	85.1576
	SE+6	Silk	WS	Apical	12	WSA	18.0199	35.4923	6.70656	60.2187			SE	Silk	WS	Lower	8	WSL	26.1863	35.424	20.1772	81.7875
													SE	Silk	WS	Lower	9	WSL	19.6807	29.6541	11.8723	61.2071
													SE	Silk	WS	Lower	10	WSL	23.4516	37.2212	22.1905	82.8632
													SE	Silk	WS	Lower	11	WSL	24.7183	34.9445	19.8143	79.477
													SE	Silk	WS	Lower	12	WSL	21.403	35.8079	16.7437	73.9545
													SE	Silk	WS	Middle	7	WSM	20.8049	35.5921	15.4254	71.8225
													SE	Silk	WS	Middle	8	WSM	21.9648	33.571	14.3385	69.8743
													SE	Silk	WS	Middle	9	WSM	26.0835	40.5649	14.1757	80.824
													SE	Silk	WS	Middle	10	WSM	26.0279	36.8582	15.6598	78.5459
													SE	Silk	WS	Middle	11	WSM	27.253	41.4033	17.69	86.3464
													SE	Silk	WS	Middle	12	WSM	24.0759	39.4055	17.0786	80.5599
													SE	Silk	WS	Apical	7	WSA	25.153	36.0668	18.5875	79.8072
													SE	Silk	WS	Apical	8	WSA	20.2189	29.4763	14.8407	64.5359
													SE	Silk	WS	Apical	9	WSA	19.9318	32.1358	20.7815	72.8492
													SE	Silk	WS	Apical	10	WSA
													SE	Silk	WS	Apical	11	WSA	31.2441	53.4414	28.5862	113.272
													SE	Silk	WS	Apical	12	WSA	16.8294	33.2275	19.8131	69.8701
													SE+6	Silk	WW	Lower	1	WWL	24.4651	39.9244	10.5189	74.9084
													SE+6	Silk	WW	Lower	2	WWL	28.2062	43.2142	9.95279	81.3731
													SE+6	Silk	WW	Lower	3	WWL	24.4876	40.9529	10.9732	76.4137
													SE+6	Silk	WW	Lower	4	WWL	22.8254	36.6493	9.97772	69.4524
													SE+6	Silk	WW	Lower	5	WWL	21.7151	45.8647	16.2982	83.878
													SE+6	Silk	WW	Lower	6	WWL
													SE+6	Silk	WW	Middle	1	WWM	28.1641	49.7819	11.587	89.533
													SE+6	Silk	WW	Middle	2	WWM	26.2238	41.3286	12.009	79.5614
													SE+6	Silk	WW	Middle	3	WWM	21.8383	37.43	10.9063	70.1746
													SE+6	Silk	WW	Middle	4	WWM	20.8398	36.4756	10.2187	67.5341
													SE+6	Silk	WW	Middle	5	WWM	25.9357	39.9981	8.93724	74.8711
													SE+6	Silk	WW	Middle	6	WWM
													SE+6	Silk	WW	Apical	1	WWA	23.9784	32.6004	9.03107	65.6099
													SE+6	Silk	WW	Apical	2	WWA	21.9403	30.3653	9.6919	61.9975
													SE+6	Silk	WW	Apical	3	WWA	19.9884	31.9852	5.93652	57.9101
													SE+6	Silk	WW	Apical	4	WWA	19.7284	27.9753	8.48772	56.1914
													SE+6	Silk	WW	Apical	5	WWA	18.6092	31.2131	8.38071	58.2031
													SE+6	Silk	WW	Apical	6	WWA
													SE+6	Silk	WS	Lower	7	WSL	24.1074	41.2087	15.9199	81.2361
													SE+6	Silk	WS	Lower	8	WSL	20.469	35.0836	16.8682	72.4208
													SE+6	Silk	WS	Lower	9	WSL	22.8637	42.7456	16.3641	81.9735
													SE+6	Silk	WS	Lower	10	WSL	15.8748	40.3641	14.8522	71.0911
													SE+6	Silk	WS	Lower	11	WSL	17.7014	34.6355	11.7728	64.1096
													SE+6	Silk	WS	Lower	12	WSL	23.0941	41.2193	16.1636	80.4771
													SE+6	Silk	WS	Middle	7	WSM	22.7329	34.4351	11.1345	68.3024
													SE+6	Silk	WS	Middle	8	WSM	17.3914	29.4475	8.26432	55.1033
													SE+6	Silk	WS	Middle	9	WSM	18.5968	38.3537	14.8172	71.7677
													SE+6	Silk	WS	Middle	10	WSM	17.9208	46.1028	12.6133	76.6368
													SE+6	Silk	WS	Middle	11	WSM	21.0435	42.4516	17.4391	80.9343
													SE+6	Silk	WS	Middle	12	WSM	22.2883	39.6923	15.8545	77.8351
													SE+6	Silk	WS	Apical	7	WSA
													SE+6	Silk	WS	Apical	8	WSA	16.2322	29.0135	6.47293	51.7186
													SE+6	Silk	WS	Apical	9	WSA	16.9581	40.3213	10.0497	67.329
													SE+6	Silk	WS	Apical	10	WSA	22.8281	46.6931	9.70915	79.2303
													SE+6	Silk	WS	Apical	11	WSA	15.4302	30.8938	7.13108	53.455
													SE+6	Silk	WS	Apical	12	WSA	22.5287	34.1715	8.48911	65.1893

## Sheet: Fig. 7
Correlation_SE					Correlation_SE+6
	Ovary position	Silk lengths	Ovary weights			Ovary position		Distance from silk tip to husk tip	Ovary weight
WW	1	9.4914	3.4067		WS	1	1	12.6274	4.434
WW	2	14.0117	3.75		WS	2	1	6.3011	5.5694
WW	3	15.7789	4.2		WS	3	1	4.6304	5.5998
WW	4	16.1845	3.8167		WS	4	1	3.7041	5.7274
WW	5	16.7921	4.0444		WS	5	1	3.0989	5.8861
WW	6	17.0505	4.1722		WS	6	1	2.2693	5.7889
WW	7	17.0831	4.1611		WS	7	1	1.9426	5.8484
WW	8	16.2574	3.8944		WS	8	1	2.0794	5.9687
WW	9	17.214	3.9389		WS	9	1	1.6048	5.9
WW	10	16.6472	4.0222		WS	10	1	1.8532	5.6333
WW	11	15.8277	3.65		WS	11	2	1.4802	5.5306
WW	12	15.179	3.6667		WS	12	2	1.2818	5.769
WW	13	15.3639	3.6722		WS	13	2	1.1021	5.7528
WW	14	14.5218	3.4833		WS	14	2	1.0433	5.8139
WW	15	13.3094	3.3389		WS	15	2	1.13	5.7083
WW	16	12.7713	3.1833		WS	16	2	1.11	5.6806
WW	17	11.9179	3.15		WS	17	2	1.0021	5.4778
WW	18	11.0633	2.9444		WS	18	2	1.075	5.3333
WW	19	10.625	2.6333		WS	19	2	1.3384	5.0361
WW	20	9.5912	2.7		WS	20	2	1.6535	4.6694
WW	21	9.0665	2.3833		WS	21	2	1.9537	4.2722
WW	22	7.9185	2.2944		WS	22	2	2.0847	4.025
WW	23	7.6794	2.0111		WS	23	2	3.0979	3.9333
WW	24	6.9655	1.9		WS	24	2	4.0995	3.6056
WW	25	5.8035	1.6944		WS	25	2	4.353	3.2028
WW	26	4.9101	1.05		WS	26	2	4.7045	2.6028
WW	27	4.3319	1.0278		WS	27	2	5.45	2.4778
WW	28	3.3501	0.85		WS	28	2	6.6667	1.9444
WW	29	2.7105	0.94		WS	29	2	7.0521	1.6444
WW	30	2.246	0.7722		WS	30	2	7.8958	1.3944
WW	31	1.8452	0.7222		WS	31	2	8.6742	1.1
WW	32	1.521	0.6611		WS	32	2	9.2813	0.9278
WW	33	1.315	0.5611		WS	33	2	9.7991	0.7333
WW	34	1.0789	0.55		WS	34	2	9.9881	0.5833
WW	35	0.8058	0.5333		WS	35	2	10.5638	0.5417
WW	36	0.6633	0.5417		WS	36	2	10.6333	0.5792
WW	37	0.6308	0.4833		WS	37	2	10.7036	0.4208
WS	1	5.6556	2.5444		WS	38	2	10.7897	0.3944
WS	2	6.4514	3.2528			Ovary position		Distance from silk tip to husk tip	Ovary weight
WS	3	9.675	3.2306		WW	26	1	0.35	4.372
WS	4	10.5622	3.4722		WW	27	1	0.5385	4.0792
WS	5	11.6178	3.4389		WW	28	1	1.3875	3.9083
WS	6	12.8411	3.6778		WW	29	1	3.1006	3.4408
WS	7	12.7558	3.7944		WW	30	1	3.2025	3.3708
WS	8	13.1378	3.7611		WW	31	1	3.6821	2.9042
WS	9	13.2711	3.7767		WW	32	1	4.371	2.8208
WS	10	13.1885	3.9311		WW	33	1	4.8588	2.5875
WS	11	13.3542	3.6444		WW	34	1	5.7866	2.2708
WS	12	12.8303	3.5444		WW	35	1	7.0179	2.0083
WS	13	12.6733	3.2944		WW	36	1	7.1469	1.5375
WS	14	11.9964	3.3		WW	37	1	7.2972	1.5042
WS	15	12.0483	3.2778		WW	38	1	7.8518	1.2396
WS	16	11.3383	3.1722		WW	39	1	7.5867	0.975
WS	17	10.586	2.9111		WW	40	1	7.9467	1.5167
WS	18	9.8842	2.6944		WW	41	1	8.7556	1.475
WS	19	9.0058	2.5778		WW	42	1	6.1	0.8833
WS	20	8.7777	2.4222
WS	21	7.9116	2.2167
WS	22	7.5106	2.1222
WS	23	6.964	2.0311
WS	24	6.0971	1.8056
WS	25	5.1161	1.5489
WS	26	4.4914	1.22
WS	27	3.7554	0.9611
WS	28	3.2769	0.8778
WS	29	2.9084	0.7278
WS	30	2.4029	0.6056
WS	31	2.0581	0.55
WS	32	1.6862	0.5
WS	33	1.3659	0.3722
WS	34	1.0577	0.1889
WS	35	0.9645	0.25

## Sheet: Fig. S1
Photosynthesis rate (μmol CO2 m-2 s-1)
	Date	Days after treatment	WW_mean value	WW_standar error	WS_mean value	WS_standard error
EXP I	1900-02-01 22:30:00	-1	32.9375	0.6341	32.2875	1.0662
	1900-02-05 16:34:01	1	36.6903	1.0509	33.7557	1.9404
	1900-02-02 17:57:33	3	33.7483	1.1356	31.1958	1.0227
	1900-02-05 09:01:52	4	36.3763	1.0291	21.8465	2.3607
	1900-02-03 01:27:33	5	34.0608	0.7307	12.2941	1.5655
	1900-02-03 18:54:00	7	34.7875	0.1488	13.4602	2.6832
	1900-02-03 12:49:49	9	34.5346	0.5286	17.1756	2.7817
	1900-02-03 01:02:21	11	34.0433	0.263	16.6319	3.1494
	1900-01-30 02:07:52	14	30.0888	2.1273	21.7744	1.2726
	1900-01-30 20:07:09	17	30.8383	1.6561	16.5856	1.5118
	1900-01-28 02:06:00	20	28.0875	5.1838	20.8215	3.1861
	1900-01-31 10:36:02	22	31.4417	1.5771	28	0.4
EXP II	Sep 13th	-1	32.2321	2.0333	29.4527	1.1676
	Sep 15th	1	27.4864	2.654	21.0789	3.1187
	Sep 17th	3	27.5219	3.1113	15.8536	1.9708
	Sep 19th	5	27.575	1.6723	16.4966	1.1693
	Sep 21st	7	27.5583	1.5229	12.1593	2.927
	Sep 23th	9	20.5913	1.9036	7.5218	1.0725
	Sep 26th	12	18.1917	0.6592	8.7072	0.877
	Sep 28th	14	21.34	1.3964	6.0763	0.9052
	Sep 30th	16	20.4729	1.2802	15.595	1.0926
	Oct 2nd	18	25.46	2.7243	18.027	2.4032
	Oct 5th	21	24.1722	0.778	17.1033	2.4031

## Sheet: Fig. S2
Flowering date (days after planting)
	Treatment	Tasseling date	Pollen shedding date	Silking date
EXP I	WW	65	68	68
	WW	66	69	69
	WW	67	69	72
	WW	65	67	69
	WW	65	69	73
	WW	67	69	70
	WW	65	68	69
	WW	65	69	70
	WW	67	69	70
	WW	67	68	72
	WW	67	69	71
	WW	67	69	70
	WW	66	68	70
	WW	67	68	70
	WW	67	71	71
	WW	67	70	71
	WW	68	71	71
	WW	67		70
	WW	66	70	72
	WW	67	69	70
	WW	65	68	69
	WW	65	69	71
	WS	72	73	75
	WS	68	70	73
	WS	68	70	73
	WS	65	67	74
	WS	67	69	73
	WS	65	67	70
	WS	68	69	73
	WS	68	71	77
	WS	67	68	71
	WS	70	73	74
	WS	68	69	72
	WS	67	69	72
	WS	70	71	74
	WS	70	71	74
	WS	69	70	75
	WS	68	70	75
	WS	70	72	74
	WS	68	71	73
	WS	66	67	74
	WS	68	71	74
	WS	68	71	72
	WS	67	68	72
	WS	68	71	72
	WS	68	70	72
EXP II	WW	44	50	51
	WW	44	50	51
	WW	46	50	50
	WW	46	50	49
	WW	48	52	52
	WW	47	52	50
	WW	45	51	52
	WW	45	50	50
	WW	45	50	49
	WW	50	53	57
	WW	45	50	51
	WW	47	51	53
	WW	45	51	52
	WW	46	51	53
	WW	45	51	52
	WW	45	50	49
	WW	45	49	49
	WW	46	51	51
	WW	45	51	52
	WW	46	51	51
	WW	46	51	52
	WW	47	52	53
	WW	46	52	53
	WW	46	51	53
	WW	46	51	53
	WS	47	51	54
	WS	44	49	50
	WS	48	51	55
	WS	46	53	54
	WS	47	52	53
	WS	47	51	55
	WS	49	53	58
	WS	45	50	54
	WS	48	53	58
	WS	48	52	56
	WS	45	51	53
	WS	46	51	51
	WS	47	51	53
	WS	46	51	53
	WS	48	52	54
	WS	45	51	53
	WS	47	53	56
	WS	47	53	51
	WS	48	53	55
	WS	48	53	56
	WS	47	52	54
	WS	47	52	54
	WS	49	53	53

[truncated: 2 more sheets: Fig. S3, Fig. S4]
